# Supplementary material for: Coagulation-related genes for thyroid cancer prognosis, immune infltration, staging, and drug sensitivity
Source: Front Immunol. 2024 Oct 21;15:1462755. doi: 10.3389/fimmu.2024.1462755 (PMC11532168; doi:10.3389/fimmu.2024.1462755)
Supplement: Supplementary file 1 [file Table1.xlsx]

## Sheet: GO.down
ONTOLOGY	ID	Description	GeneRatio	BgRatio	pvalue	p.adjust	qvalue	geneID	Count
BP	GO:0002775	antimicrobial peptide production	2/32	11/18614	0.000155962	0.0329037	0.0272886	KLK5/KLK7	2
BP	GO:0022617	extracellular matrix disassembly	3/32	62/18614	0.00016292	0.0329037	0.0272886	KLK5/KLK7/PRSS2	3
BP	GO:0002759	regulation of antimicrobial humoral response	2/32	12/18614	0.000186953	0.0329037	0.0272886	KLK5/KLK7	2
BP	GO:1900426	positive regulation of defense response to bacterium	2/32	15/18614	0.000296468	0.0391338	0.0324555	KLK5/KLK7	2
BP	GO:1900424	regulation of defense response to bacterium	2/32	22/18614	0.000647347	0.0573976	0.0476025	KLK5/KLK7	2
BP	GO:0002922	positive regulation of humoral immune response	2/32	24/18614	0.000771796	0.0573976	0.0476025	KLK5/KLK7	2
BP	GO:0032528	microvillus organization	2/32	24/18614	0.000771796	0.0573976	0.0476025	ESPN/GLDN	2
BP	GO:0051402	neuron apoptotic process	4/32	259/18614	0.000969252	0.0573976	0.0476025	FGF20/GRM4/NGFR/TRPC5	4
BP	GO:0045745	positive regulation of G protein-coupled receptor signaling pathway	2/32	27/18614	0.000978369	0.0573976	0.0476025	KLK5/KLK6	2
BP	GO:0019730	antimicrobial humoral response	3/32	126/18614	0.00130139	0.0632778	0.0524792	KLK5/KLK7/PRSS2	3
BP	GO:0099171	presynaptic modulation of chemical synaptic transmission	2/32	34/18614	0.00155202	0.0632778	0.0524792	NGFR/SYT12	2
BP	GO:0008277	regulation of G protein-coupled receptor signaling pathway	3/32	137/18614	0.00165478	0.0632778	0.0524792	KLK5/KLK6/RAMP1	3
BP	GO:0014059	regulation of dopamine secretion	2/32	37/18614	0.0018366	0.0632778	0.0524792	FGF20/SYT12	2
BP	GO:0014046	dopamine secretion	2/32	38/18614	0.00193655	0.0632778	0.0524792	FGF20/SYT12	2
BP	GO:0030198	extracellular matrix organization	4/32	314/18614	0.00196804	0.0632778	0.0524792	ADTRP/KLK5/KLK7/PRSS2	4
BP	GO:0043062	extracellular structure organization	4/32	315/18614	0.00199096	0.0632778	0.0524792	ADTRP/KLK5/KLK7/PRSS2	4
BP	GO:0045229	external encapsulating structure organization	4/32	317/18614	0.00203735	0.0632778	0.0524792	ADTRP/KLK5/KLK7/PRSS2	4
BP	GO:0030574	collagen catabolic process	2/32	45/18614	0.00270678	0.0778605	0.0645733	KLK6/PRSS2	2
BP	GO:0042551	neuron maturation	2/32	46/18614	0.00282679	0.0778605	0.0645733	C1QL1/GLDN	2
BP	GO:0002920	regulation of humoral immune response	2/32	47/18614	0.00294926	0.0778605	0.0645733	KLK5/KLK7	2
BP	GO:0015872	dopamine transport	2/32	51/18614	0.00346368	0.0856836	0.0710614	FGF20/SYT12	2
BP	GO:0070997	neuron death	4/32	373/18614	0.0036619	0.0856836	0.0710614	FGF20/GRM4/NGFR/TRPC5	4
BP	GO:0008544	epidermis development	4/32	375/18614	0.00373243	0.0856836	0.0710614	FGF20/KLK5/KLK7/NGFR	4
BP	GO:0050433	regulation of catecholamine secretion	2/32	57/18614	0.00430797	0.0947754	0.0786016	FGF20/SYT12	2
BP	GO:0050432	catecholamine secretion	2/32	59/18614	0.00460852	0.0973319	0.0807218	FGF20/SYT12	2
BP	GO:0019731	antibacterial humoral response	2/32	64/18614	0.00540108	0.109683	0.0909655	KLK5/KLK7	2
BP	GO:0042246	tissue regeneration	2/32	73/18614	0.00697332	0.131497	0.109056	GAP43/KLK6	2
BP	GO:0051937	catecholamine transport	2/32	73/18614	0.00697332	0.131497	0.109056	FGF20/SYT12	2
BP	GO:0061844	antimicrobial humoral immune response mediated by antimicrobial peptide	2/32	82/18614	0.00872792	0.140284	0.116344	KLK5/KLK7	2
BP	GO:0006959	humoral immune response	3/32	250/18614	0.0089078	0.140284	0.116344	KLK5/KLK7/PRSS2	3
BP	GO:0050804	modulation of chemical synaptic transmission	4/32	487/18614	0.00931665	0.140284	0.116344	CA7/GRM4/NGFR/SYT12	4
BP	GO:1901292	nucleoside phosphate catabolic process	2/32	85/18614	0.00935234	0.140284	0.116344	ENTPD2/NUDT11	2
BP	GO:0022411	cellular component disassembly	4/32	488/18614	0.0093824	0.140284	0.116344	C1QL1/KLK5/KLK7/PRSS2	4
BP	GO:0099177	regulation of trans-synaptic signaling	4/32	488/18614	0.0093824	0.140284	0.116344	CA7/GRM4/NGFR/SYT12	4
BP	GO:0008543	fibroblast growth factor receptor signaling pathway	2/32	86/18614	0.00956481	0.140284	0.116344	FGF20/NGFR	2
BP	GO:0015844	monoamine transport	2/32	86/18614	0.00956481	0.140284	0.116344	FGF20/SYT12	2
BP	GO:0042475	odontogenesis of dentin-containing tooth	2/32	91/18614	0.0106593	0.151238	0.125428	KLK5/NGFR	2
BP	GO:0045666	positive regulation of neuron differentiation	2/32	92/18614	0.0108845	0.151238	0.125428	FGF20/TRPC5	2
BP	GO:0051952	regulation of amine transport	2/32	98/18614	0.0122801	0.166254	0.137882	FGF20/SYT12	2
BP	GO:0015837	amine transport	2/32	107/18614	0.0145122	0.190212	0.157752	FGF20/SYT12	2
BP	GO:0032963	collagen metabolic process	2/32	108/18614	0.0147702	0.190212	0.157752	KLK6/PRSS2	2
BP	GO:0044344	cellular response to fibroblast growth factor stimulus	2/32	113/18614	0.0160904	0.195042	0.161758	FGF20/NGFR	2
BP	GO:0003330	regulation of extracellular matrix constituent secretion	1/32	10/18614	0.0170631	0.195042	0.161758	ADTRP	1
BP	GO:0010496	intercellular transport	1/32	10/18614	0.0170631	0.195042	0.161758	GJB4	1
BP	GO:0035907	dorsal aorta development	1/32	10/18614	0.0170631	0.195042	0.161758	NGFR	1
BP	GO:0042048	olfactory behavior	1/32	10/18614	0.0170631	0.195042	0.161758	GJB4	1
BP	GO:0071774	response to fibroblast growth factor	2/32	120/18614	0.0180205	0.195042	0.161758	FGF20/NGFR	2
BP	GO:0016042	lipid catabolic process	3/32	330/18614	0.0187327	0.195042	0.161758	ADTRP/PLA2G2E/PNPLA5	3
BP	GO:0042487	regulation of odontogenesis of dentin-containing tooth	1/32	11/18614	0.0187538	0.195042	0.161758	NGFR	1
BP	GO:0060081	membrane hyperpolarization	1/32	11/18614	0.0187538	0.195042	0.161758	TRPC5	1
BP	GO:0031623	receptor internalization	2/32	125/18614	0.0194564	0.195042	0.161758	RAMP1/RSPO1	2
BP	GO:0009134	nucleoside diphosphate catabolic process	1/32	12/18614	0.0204417	0.195042	0.161758	ENTPD2	1
BP	GO:0045161	neuronal ion channel clustering	1/32	12/18614	0.0204417	0.195042	0.161758	GLDN	1
BP	GO:0140052	cellular response to oxidised low-density lipoprotein particle stimulus	1/32	12/18614	0.0204417	0.195042	0.161758	ADTRP	1
BP	GO:1904338	regulation of dopaminergic neuron differentiation	1/32	12/18614	0.0204417	0.195042	0.161758	FGF20	1
BP	GO:0060049	regulation of protein glycosylation	1/32	13/18614	0.0221268	0.195042	0.161758	RAMP1	1
BP	GO:1903054	negative regulation of extracellular matrix organization	1/32	13/18614	0.0221268	0.195042	0.161758	ADTRP	1
BP	GO:0002702	positive regulation of production of molecular mediator of immune response	2/32	134/18614	0.0221583	0.195042	0.161758	KLK5/KLK7	2
BP	GO:0042476	odontogenesis	2/32	135/18614	0.0224676	0.195042	0.161758	KLK5/NGFR	2
BP	GO:0007216	G protein-coupled glutamate receptor signaling pathway	1/32	14/18614	0.023809	0.195042	0.161758	GRM4	1
BP	GO:0016322	neuron remodeling	1/32	14/18614	0.023809	0.195042	0.161758	C1QL1	1
BP	GO:0060019	radial glial cell differentiation	1/32	14/18614	0.023809	0.195042	0.161758	GAP43	1
BP	GO:0099150	regulation of postsynaptic specialization assembly	1/32	14/18614	0.023809	0.195042	0.161758	GAP43	1
BP	GO:0007269	neurotransmitter secretion	2/32	141/18614	0.0243614	0.195042	0.161758	GRM4/SYT12	2
BP	GO:0099643	signal release from synapse	2/32	141/18614	0.0243614	0.195042	0.161758	GRM4/SYT12	2
BP	GO:0032230	positive regulation of synaptic transmission, GABAergic	1/32	15/18614	0.0254885	0.195042	0.161758	CA7	1
BP	GO:0070278	extracellular matrix constituent secretion	1/32	15/18614	0.0254885	0.195042	0.161758	ADTRP	1
BP	GO:0098883	synapse pruning	1/32	15/18614	0.0254885	0.195042	0.161758	C1QL1	1
BP	GO:2000402	negative regulation of lymphocyte migration	1/32	15/18614	0.0254885	0.195042	0.161758	ADTRP	1
BP	GO:0030033	microvillus assembly	1/32	16/18614	0.0271652	0.20035	0.16616	ESPN	1
BP	GO:0034374	low-density lipoprotein particle remodeling	1/32	16/18614	0.0271652	0.20035	0.16616	PLA2G2E	1
BP	GO:1903038	negative regulation of leukocyte cell-cell adhesion	2/32	150/18614	0.0273205	0.20035	0.16616	ADTRP/PLA2G2E	2
BP	GO:0042481	regulation of odontogenesis	1/32	17/18614	0.028839	0.208589	0.172993	NGFR	1
BP	GO:0019896	axonal transport of mitochondrion	1/32	18/18614	0.0305101	0.217694	0.180544	ARMCX3	1
BP	GO:0046434	organophosphate catabolic process	2/32	161/18614	0.0311242	0.217943	0.180751	ENTPD2/NUDT11	2
BP	GO:0044070	regulation of monoatomic anion transport	1/32	19/18614	0.0321784	0.217943	0.180751	CA7	1
BP	GO:0051797	regulation of hair follicle development	1/32	19/18614	0.0321784	0.217943	0.180751	NGFR	1
BP	GO:0030307	positive regulation of cell growth	2/32	164/18614	0.0321962	0.217943	0.180751	PRSS2/TRPC5	2
BP	GO:0007635	chemosensory behavior	1/32	20/18614	0.0338439	0.226197	0.187596	GJB4	1
BP	GO:0050806	positive regulation of synaptic transmission	2/32	170/18614	0.0343837	0.226932	0.188205	CA7/SYT12	2
BP	GO:0007409	axonogenesis	3/32	427/18614	0.0363706	0.230113	0.190843	GAP43/NGFR/TRPC5	3
BP	GO:0010560	positive regulation of glycoprotein biosynthetic process	1/32	23/18614	0.0388238	0.230113	0.190843	RAMP1	1
BP	GO:0016338	calcium-independent cell-cell adhesion via plasma membrane cell-adhesion molecules	1/32	23/18614	0.0388238	0.230113	0.190843	CLDN2	1
BP	GO:0048469	cell maturation	2/32	184/18614	0.0397065	0.230113	0.190843	C1QL1/GLDN	2
BP	GO:0040037	negative regulation of fibroblast growth factor receptor signaling pathway	1/32	24/18614	0.0404783	0.230113	0.190843	NGFR	1
BP	GO:0071676	negative regulation of mononuclear cell migration	1/32	24/18614	0.0404783	0.230113	0.190843	ADTRP	1
BP	GO:0002040	sprouting angiogenesis	2/32	188/18614	0.0412817	0.230113	0.190843	ADTRP/NGFR	2
BP	GO:0002700	regulation of production of molecular mediator of immune response	2/32	189/18614	0.0416792	0.230113	0.190843	KLK5/KLK7	2
BP	GO:0031099	regeneration	2/32	190/18614	0.0420782	0.230113	0.190843	GAP43/KLK6	2
BP	GO:0016048	detection of temperature stimulus	1/32	25/18614	0.04213	0.230113	0.190843	NGFR	1
BP	GO:0017121	plasma membrane phospholipid scrambling	1/32	25/18614	0.04213	0.230113	0.190843	TRPC5	1
BP	GO:0097186	amelogenesis	1/32	25/18614	0.04213	0.230113	0.190843	KLK5	1
BP	GO:0045664	regulation of neuron differentiation	2/32	194/18614	0.0436886	0.230113	0.190843	FGF20/TRPC5	2
BP	GO:0051238	sequestering of metal ion	1/32	26/18614	0.0437789	0.230113	0.190843	SLC30A3	1
BP	GO:0071577	zinc ion transmembrane transport	1/32	26/18614	0.0437789	0.230113	0.190843	SLC30A3	1
BP	GO:1903020	positive regulation of glycoprotein metabolic process	1/32	26/18614	0.0437789	0.230113	0.190843	RAMP1	1
BP	GO:1903588	negative regulation of blood vessel endothelial cell proliferation involved in sprouting angiogenesis	1/32	26/18614	0.0437789	0.230113	0.190843	NGFR	1
BP	GO:0007205	protein kinase C-activating G protein-coupled receptor signaling pathway	1/32	27/18614	0.0454251	0.230113	0.190843	GAP43	1
BP	GO:0019433	triglyceride catabolic process	1/32	27/18614	0.0454251	0.230113	0.190843	PNPLA5	1
BP	GO:0034643	establishment of mitochondrion localization, microtubule-mediated	1/32	27/18614	0.0454251	0.230113	0.190843	ARMCX3	1
BP	GO:0047497	mitochondrion transport along microtubule	1/32	27/18614	0.0454251	0.230113	0.190843	ARMCX3	1
BP	GO:0099558	maintenance of synapse structure	1/32	27/18614	0.0454251	0.230113	0.190843	C1QL1	1
BP	GO:0006836	neurotransmitter transport	2/32	202/18614	0.0469779	0.230113	0.190843	GRM4/SYT12	2
BP	GO:0006829	zinc ion transport	1/32	28/18614	0.0470685	0.230113	0.190843	SLC30A3	1
BP	GO:0016540	protein autoprocessing	1/32	28/18614	0.0470685	0.230113	0.190843	KLK6	1
BP	GO:0042634	regulation of hair cycle	1/32	28/18614	0.0470685	0.230113	0.190843	NGFR	1
BP	GO:0098698	postsynaptic specialization assembly	1/32	28/18614	0.0470685	0.230113	0.190843	GAP43	1
BP	GO:0150146	cell junction disassembly	1/32	28/18614	0.0470685	0.230113	0.190843	C1QL1	1
BP	GO:0022408	negative regulation of cell-cell adhesion	2/32	205/18614	0.0482345	0.231157	0.191709	ADTRP/PLA2G2E	2
BP	GO:0061564	axon development	3/32	479/18614	0.0484068	0.231157	0.191709	GAP43/NGFR/TRPC5	3
BP	GO:0010800	positive regulation of peptidyl-threonine phosphorylation	1/32	29/18614	0.0487092	0.231157	0.191709	TRPC5	1
BP	GO:0023061	signal release	3/32	483/18614	0.0494054	0.231157	0.191709	FGF20/GRM4/SYT12	3
CC	GO:0042599	lamellar body	2/34	17/19518	0.000394061	0.0190238	0.0151471	KLK5/KLK7	2
CC	GO:0098984	neuron to neuron synapse	5/34	382/19518	0.000487789	0.0190238	0.0151471	C1QL1/GAP43/NGFR/SLC30A3/SYT12	5
CC	GO:0098686	hippocampal mossy fiber to CA3 synapse	2/34	41/19518	0.00231456	0.0513633	0.0408965	SLC30A3/SYT12	2
CC	GO:0030426	growth cone	3/34	167/19518	0.00302994	0.0513633	0.0408965	GAP43/NGFR/TRPC5	3
CC	GO:0030427	site of polarized growth	3/34	172/19518	0.00329252	0.0513633	0.0408965	GAP43/NGFR/TRPC5	3
CC	GO:0001533	cornified envelope	2/34	59/19518	0.00473582	0.0615656	0.0490199	KLK6/KLK7	2
CC	GO:0005581	collagen trimer	2/34	85/19518	0.00960615	0.10704	0.0852275	C1QL1/GLDN	2
CC	GO:0150034	distal axon	3/34	277/19518	0.01223	0.119242	0.0949432	GAP43/NGFR/TRPC5	3
CC	GO:0030672	synaptic vesicle membrane	2/34	125/19518	0.0199701	0.155767	0.124025	SLC30A3/SYT12	2
CC	GO:0099501	exocytic vesicle membrane	2/34	125/19518	0.0199701	0.155767	0.124025	SLC30A3/SYT12	2
CC	GO:0032279	asymmetric synapse	3/34	353/19518	0.0232017	0.155868	0.124105	C1QL1/GAP43/NGFR	3
CC	GO:0098985	asymmetric, glutamatergic, excitatory synapse	1/34	16/19518	0.027521	0.155868	0.124105	C1QL1	1
CC	GO:0043204	perikaryon	2/34	156/19518	0.0301292	0.155868	0.124105	GAP43/NGFR	2
CC	GO:0031527	filopodium membrane	1/34	18/19518	0.0309089	0.155868	0.124105	GAP43	1
CC	GO:0062023	collagen-containing extracellular matrix	3/34	415/19518	0.0351033	0.155868	0.124105	EMILIN3/ENTPD2/FIBCD1	3
CC	GO:0005922	connexin complex	1/34	21/19518	0.0359695	0.155868	0.124105	GJB4	1
CC	GO:0032426	stereocilium tip	1/34	21/19518	0.0359695	0.155868	0.124105	ESPN	1
CC	GO:0043083	synaptic cleft	1/34	21/19518	0.0359695	0.155868	0.124105	C1QL1	1
CC	GO:0031941	filamentous actin	1/34	27/19518	0.0460137	0.188898	0.150405	ESPN	1
MF	GO:0004252	serine-type endopeptidase activity	4/36	170/18369	0.00033103	0.0163614	0.0118644	KLK5/KLK6/KLK7/PRSS2	4
MF	GO:0008236	serine-type peptidase activity	4/36	190/18369	0.00050424	0.0163614	0.0118644	KLK5/KLK6/KLK7/PRSS2	4
MF	GO:0017171	serine hydrolase activity	4/36	194/18369	0.000545381	0.0163614	0.0118644	KLK5/KLK6/KLK7/PRSS2	4
MF	GO:0015026	coreceptor activity	2/36	48/18369	0.0039804	0.0895589	0.0649433	NGFR/RAMP1	2
MF	GO:0001786	phosphatidylserine binding	2/36	62/18369	0.00655913	0.118064	0.0856139	GAP43/SYT12	2
MF	GO:0030276	clathrin binding	2/36	70/18369	0.00829494	0.119657	0.0867688	SYT12/TRPC5	2
MF	GO:0004175	endopeptidase activity	4/36	428/18369	0.00949882	0.119657	0.0867688	KLK5/KLK6/KLK7/PRSS2	4
MF	GO:0072341	modified amino acid binding	2/36	85/18369	0.012039	0.119657	0.0867688	GAP43/SYT12	2
MF	GO:0008172	S-methyltransferase activity	1/36	10/18369	0.019431	0.119657	0.0867688	INMT	1
MF	GO:0015279	store-operated calcium channel activity	1/36	10/18369	0.019431	0.119657	0.0867688	TRPC5	1
MF	GO:0030023	extracellular matrix constituent conferring elasticity	1/36	10/18369	0.019431	0.119657	0.0867688	EMILIN3	1
MF	GO:0043121	neurotrophin binding	1/36	10/18369	0.019431	0.119657	0.0867688	NGFR	1
MF	GO:0005243	gap junction channel activity	1/36	12/18369	0.0232729	0.119657	0.0867688	GJB4	1
MF	GO:0070679	inositol 1,4,5 trisphosphate binding	1/36	12/18369	0.0232729	0.119657	0.0867688	TRPC5	1
MF	GO:0086080	protein binding involved in heterotypic cell-cell adhesion	1/36	12/18369	0.0232729	0.119657	0.0867688	GLDN	1
MF	GO:0097493	structural molecule activity conferring elasticity	1/36	12/18369	0.0232729	0.119657	0.0867688	EMILIN3	1
MF	GO:0004222	metalloendopeptidase activity	2/36	122/18369	0.0237919	0.119657	0.0867688	KLK7/PRSS2	2
MF	GO:0005035	death receptor activity	1/36	13/18369	0.0251884	0.119657	0.0867688	NGFR	1
MF	GO:0016298	lipase activity	2/36	126/18369	0.0252609	0.119657	0.0867688	PLA2G2E/PNPLA5	2
MF	GO:0052689	carboxylic ester hydrolase activity	2/36	133/18369	0.0279188	0.124322	0.0901513	PLA2G2E/PNPLA5	2
MF	GO:0004089	carbonate dehydratase activity	1/36	15/18369	0.0290084	0.124322	0.0901513	CA7	1
MF	GO:0017110	nucleoside diphosphate phosphatase activity	1/36	16/18369	0.0309129	0.126462	0.0917033	ENTPD2	1
MF	GO:0047498	calcium-dependent phospholipase A2 activity	1/36	17/18369	0.0328138	0.128402	0.0931101	PLA2G2E	1
MF	GO:0043395	heparan sulfate proteoglycan binding	1/36	18/18369	0.0347111	0.130166	0.0943897	FGF20	1
MF	GO:0022829	wide pore channel activity	1/36	19/18369	0.0366047	0.131777	0.0955576	GJB4	1
MF	GO:0004806	triglyceride lipase activity	1/36	23/18369	0.0441433	0.147144	0.106701	PNPLA5	1
MF	GO:0005385	zinc ion transmembrane transporter activity	1/36	23/18369	0.0441433	0.147144	0.106701	SLC30A3	1
MF	GO:0005104	fibroblast growth factor receptor binding	1/36	25/18369	0.047891	0.153935	0.111626	FGF20	1
