# Supplementary material for: Coagulation-related genes for thyroid cancer prognosis, immune infltration, staging, and drug sensitivity
Source: Front Immunol. 2024 Oct 21;15:1462755. doi: 10.3389/fimmu.2024.1462755 (PMC11532168; doi:10.3389/fimmu.2024.1462755)
Supplement: Supplementary file 2 [file Table2.xlsx]

## Sheet: GO.up
ONTOLOGY	ID	Description	GeneRatio	BgRatio	pvalue	p.adjust	qvalue	geneID	Count
BP	GO:0001503	ossification	31/316	429/18614	1.19828e-11	4.0382e-08	3.50023e-08	ACHE/ASPN/BMP8A/CCN1/CHRDL1/COL1A2/COL5A2/COL6A1/CYP27B1/ECM1/GDF10/GPC3/GREM1/ID3/IGF2/MAP2K6/MSX2/NPPC/PENK/RANBP3L/ROR2/SCUBE3/SFRP1/SIX2/SLC24A3/SMOC1/SNAI1/TNN/VCAN/WNT11/WNT4	31
BP	GO:0001649	osteoblast differentiation	20/316	250/18614	1.09716e-08	1.80512e-05	1.56465e-05	ACHE/CCN1/COL6A1/GDF10/GREM1/ID3/IGF2/MAP2K6/MSX2/NPPC/PENK/RANBP3L/SCUBE3/SFRP1/SMOC1/SNAI1/TNN/VCAN/WNT11/WNT4	20
BP	GO:0030198	extracellular matrix organization	22/316	314/18614	2.25827e-08	1.80512e-05	1.56465e-05	ADAMTS2/ADAMTS5/CCN1/COL12A1/COL17A1/COL1A2/COL23A1/COL3A1/COL5A1/COL5A2/COL9A3/FBLN1/FERMT1/FMOD/FOXF2/GREM1/MATN2/MATN3/POSTN/SMOC1/SMOC2/TNFRSF11B	22
BP	GO:0043062	extracellular structure organization	22/316	315/18614	2.39094e-08	1.80512e-05	1.56465e-05	ADAMTS2/ADAMTS5/CCN1/COL12A1/COL17A1/COL1A2/COL23A1/COL3A1/COL5A1/COL5A2/COL9A3/FBLN1/FERMT1/FMOD/FOXF2/GREM1/MATN2/MATN3/POSTN/SMOC1/SMOC2/TNFRSF11B	22
BP	GO:0045229	external encapsulating structure organization	22/316	317/18614	2.67822e-08	1.80512e-05	1.56465e-05	ADAMTS2/ADAMTS5/CCN1/COL12A1/COL17A1/COL1A2/COL23A1/COL3A1/COL5A1/COL5A2/COL9A3/FBLN1/FERMT1/FMOD/FOXF2/GREM1/MATN2/MATN3/POSTN/SMOC1/SMOC2/TNFRSF11B	22
BP	GO:0061448	connective tissue development	19/316	275/18614	2.60517e-07	0.000146324	0.000126831	BMP8A/CCN1/CNMD/COL3A1/COL5A1/DGAT2/ECM1/GDF6/GHR/GREM1/MATN3/MSX2/MYCN/NPPC/OGN/PPARGC1A/SIX2/SNAI1/WNT11	19
BP	GO:0051216	cartilage development	16/316	203/18614	4.04674e-07	0.000194822	0.000168868	BMP8A/CCN1/CNMD/COL3A1/ECM1/GDF6/GHR/GREM1/MATN3/MSX2/MYCN/NPPC/OGN/SIX2/SNAI1/WNT11	16
BP	GO:0007178	transmembrane receptor protein serine/threonine kinase signaling pathway	22/316	398/18614	1.35008e-06	0.000568722	0.000492957	ASPN/BMP8A/CCN1/CHRDL1/CILP/COL1A2/COL3A1/FERMT1/FMOD/FOS/GDF10/GDF6/GPC3/GREM1/HTRA3/LRP2/MSX2/PPM1L/SCUBE3/SFRP1/SFRP4/SOSTDC1	22
BP	GO:1990806	ligand-gated ion channel signaling pathway	7/316	35/18614	1.70017e-06	0.000636618	0.000551809	F2RL2/GRIK2/GRIK3/GRIK4/GRIN2C/ITPR1/PLP1	7
BP	GO:0042445	hormone metabolic process	16/316	241/18614	3.89207e-06	0.00131163	0.00113689	AKR1B10/AKR1C1/AKR1C2/AKR1C3/CYP27B1/DGAT2/DIO1/GHR/HSD17B6/IYD/MME/PAPSS2/SLC16A2/SLC5A5/TPO/WNT4	16
BP	GO:0030510	regulation of BMP signaling pathway	11/316	118/18614	5.40494e-06	0.00165588	0.00143528	CCN1/CHRDL1/GPC3/GREM1/HTRA3/LRP2/MSX2/SCUBE3/SFRP1/SFRP4/SOSTDC1	11
BP	GO:0045926	negative regulation of growth	16/316	252/18614	6.87621e-06	0.0017719	0.00153585	CYP27B1/FHL1/GPC3/GREM1/KCNK2/MT1E/MT1F/MT1G/MT1H/MT1M/PI16/SEMA3C/SEMA3D/SEMA6D/SFRP1/WNT11	16
BP	GO:0030282	bone mineralization	11/316	121/18614	6.89421e-06	0.0017719	0.00153585	ASPN/CCN1/COL1A2/CYP27B1/ECM1/GPC3/GREM1/ROR2/SLC24A3/WNT11/WNT4	11
BP	GO:0055123	digestive system development	12/316	146/18614	7.52485e-06	0.0017719	0.00153585	BARX1/COL3A1/DACT1/DNAAF1/FOXF2/IGF2/KIT/NPY/PERCC1/SFRP1/SIX2/WNT11	12
BP	GO:0045667	regulation of osteoblast differentiation	12/316	147/18614	8.07104e-06	0.0017719	0.00153585	CCN1/GDF10/GREM1/ID3/MSX2/NPPC/RANBP3L/SCUBE3/SFRP1/SMOC1/TNN/WNT4	12
BP	GO:0031214	biomineral tissue development	13/316	173/18614	8.4126e-06	0.0017719	0.00153585	ASPN/CCN1/COL1A2/CYP27B1/ECM1/GPC3/GREM1/MSX2/ODAM/ROR2/SLC24A3/WNT11/WNT4	13
BP	GO:0030509	BMP signaling pathway	13/316	176/18614	1.0134e-05	0.00200892	0.0017413	CCN1/CHRDL1/GDF10/GDF6/GPC3/GREM1/HTRA3/LRP2/MSX2/SCUBE3/SFRP1/SFRP4/SOSTDC1	13
BP	GO:0071276	cellular response to cadmium ion	6/316	31/18614	1.17511e-05	0.00217019	0.00188108	AKR1C3/FOS/MT1E/MT1F/MT1G/MT1H	6
BP	GO:0030199	collagen fibril organization	8/316	64/18614	1.22355e-05	0.00217019	0.00188108	ADAMTS2/COL12A1/COL1A2/COL3A1/COL5A1/COL5A2/FMOD/GREM1	8
BP	GO:0030638	polyketide metabolic process	4/316	10/18614	1.57882e-05	0.00241209	0.00209075	AKR1B10/AKR1C1/AKR1C2/AKR1C3	4
BP	GO:0030647	aminoglycoside antibiotic metabolic process	4/316	10/18614	1.57882e-05	0.00241209	0.00209075	AKR1B10/AKR1C1/AKR1C2/AKR1C3	4
BP	GO:0044598	doxorubicin metabolic process	4/316	10/18614	1.57882e-05	0.00241209	0.00209075	AKR1B10/AKR1C1/AKR1C2/AKR1C3	4
BP	GO:0090092	regulation of transmembrane receptor protein serine/threonine kinase signaling pathway	17/316	301/18614	1.65662e-05	0.00241209	0.00209075	ASPN/BMP8A/CCN1/CHRDL1/CILP/FERMT1/GDF10/GDF6/GPC3/GREM1/HTRA3/LRP2/MSX2/SCUBE3/SFRP1/SFRP4/SOSTDC1	17
BP	GO:0071294	cellular response to zinc ion	5/316	20/18614	1.71781e-05	0.00241209	0.00209075	MT1E/MT1F/MT1G/MT1H/MT1M	5
BP	GO:0010038	response to metal ion	19/316	367/18614	1.80488e-05	0.0024206	0.00209813	ABCC8/AKR1C3/DLG2/FABP4/FIBIN/FOS/FOSB/KIT/MT1E/MT1F/MT1G/MT1H/MT1M/NQO1/PENK/SOD3/TFF1/TNFRSF11B/TRPV6	19
BP	GO:0071772	response to BMP	13/316	187/18614	1.93935e-05	0.0024206	0.00209813	CCN1/CHRDL1/GDF10/GDF6/GPC3/GREM1/HTRA3/LRP2/MSX2/SCUBE3/SFRP1/SFRP4/SOSTDC1	13
BP	GO:0071773	cellular response to BMP stimulus	13/316	187/18614	1.93935e-05	0.0024206	0.00209813	CCN1/CHRDL1/GDF10/GDF6/GPC3/GREM1/HTRA3/LRP2/MSX2/SCUBE3/SFRP1/SFRP4/SOSTDC1	13
BP	GO:1902644	tertiary alcohol metabolic process	5/316	22/18614	2.8375e-05	0.00341513	0.00296017	AKR1B10/AKR1C1/AKR1C2/AKR1C3/WNT4	5
BP	GO:0046686	response to cadmium ion	7/316	54/18614	3.39753e-05	0.00394816	0.00342219	AKR1C3/FOS/KIT/MT1E/MT1F/MT1G/MT1H	7
BP	GO:0019755	one-carbon compound transport	7/316	55/18614	3.83697e-05	0.00431019	0.00373599	AQP4/AQP7/SLC14A2/SLC26A4/SLC26A7/SLC4A4/UPK3A	7
BP	GO:0060537	muscle tissue development	20/316	426/18614	4.38512e-05	0.00476705	0.00413199	CDON/COL3A1/FHOD3/FOS/GJB6/GREM1/HLF/IGF2/KCNK2/LRP2/MSX2/NEB/PI16/POPDC3/PPARGC1A/PROX1/SEMA3C/SGCD/SORBS2/TNN	20
BP	GO:0035235	ionotropic glutamate receptor signaling pathway	5/316	26/18614	6.70373e-05	0.00689059	0.00597264	GRIK2/GRIK3/GRIK4/GRIN2C/PLP1	5
BP	GO:0031667	response to nutrient levels	21/316	477/18614	7.13189e-05	0.00689059	0.00597264	AKR1C3/BMP8A/CYP27B1/ELAPOR1/FOS/FOXA2/GHR/MAP1LC3C/NPPC/NPY/NQO1/PENK/POSTN/PPARGC1A/PROX1/SFRP1/SLC27A4/SPX/TNFRSF11B/WNT11/WNT4	21
BP	GO:2000027	regulation of animal organ morphogenesis	10/316	129/18614	7.13456e-05	0.00689059	0.00597264	DACT1/FGF7/GPC3/GREM1/ROR2/SFRP1/SIX2/TNFRSF11B/WNT11/WNT4	10
BP	GO:0046688	response to copper ion	6/316	42/18614	7.1564e-05	0.00689059	0.00597264	MT1E/MT1F/MT1G/MT1H/MT1M/SOD3	6
BP	GO:0043588	skin development	16/316	308/18614	7.95265e-05	0.00701099	0.006077	ADAMTS2/AKR1C3/COL1A2/COL3A1/COL5A1/COL5A2/CYP27B1/FERMT1/FGF7/KRT27/KRT5/KRT78/MSX2/SLC27A4/SNAI1/SOSTDC1	16
BP	GO:0042692	muscle cell differentiation	19/316	410/18614	8.07679e-05	0.00701099	0.006077	ADAM12/ADAMTS5/ANK2/AVPR1A/CDON/FHOD3/GREM1/IGF2/KIT/LMOD1/NEB/OLFM2/PI16/POPDC3/PROX1/SGCD/SORBS2/SYNE1/WNT4	19
BP	GO:0042403	thyroid hormone metabolic process	5/316	27/18614	8.11361e-05	0.00701099	0.006077	DIO1/IYD/SLC16A2/SLC5A5/TPO	5
BP	GO:0071280	cellular response to copper ion	5/316	27/18614	8.11361e-05	0.00701099	0.006077	MT1E/MT1F/MT1G/MT1H/MT1M	5
BP	GO:0001822	kidney development	16/316	310/18614	8.5784e-05	0.0072273	0.00626449	AGTR1/FOXJ1/GCNT3/GDF6/GPC3/GREM1/ID3/LRP2/MME/PROM1/PROX1/SFRP1/SIX2/UPK3A/WNT11/WNT4	16
BP	GO:0090287	regulation of cellular response to growth factor stimulus	17/316	345/18614	9.14386e-05	0.00751581	0.00651456	ASPN/CCN1/CHRDL1/CILP/FERMT1/GPC3/GREM1/HTRA3/LRP2/MSX2/SCUBE3/SFRP1/SFRP4/SMOC2/SOSTDC1/WNT4/XDH	17
BP	GO:0048565	digestive tract development	10/316	134/18614	9.82045e-05	0.00787974	0.00683001	COL3A1/DACT1/DNAAF1/FOXF2/KIT/NPY/PERCC1/SFRP1/SIX2/WNT11	10
BP	GO:0072001	renal system development	16/316	320/18614	0.000123998	0.00971801	0.00842339	AGTR1/FOXJ1/GCNT3/GDF6/GPC3/GREM1/ID3/LRP2/MME/PROM1/PROX1/SFRP1/SIX2/UPK3A/WNT11/WNT4	16
BP	GO:0007586	digestion	10/316	139/18614	0.000133176	0.0102001	0.00884125	ADM2/AKR1C1/AKR1C2/GCNT3/NPPC/NPR3/PPARGC1A/SLC26A7/TFF1/TFF3	10
BP	GO:0033688	regulation of osteoblast proliferation	5/316	31/18614	0.000161529	0.0119319	0.0103424	CCN1/GREM1/NPR3/SFRP1/TNN	5
BP	GO:0051412	response to corticosterone	4/316	17/18614	0.000162869	0.0119319	0.0103424	AVPR1A/FOS/FOSB/NEFL	4
BP	GO:0010043	response to zinc ion	6/316	49/18614	0.000172685	0.0123819	0.0107324	ABCC8/MT1E/MT1F/MT1G/MT1H/MT1M	6
BP	GO:0030178	negative regulation of Wnt signaling pathway	11/316	174/18614	0.000195969	0.0137587	0.0119258	BARX1/DACT1/FERMT1/GPC3/GREM1/SFRP1/SFRP4/SOSTDC1/TNN/WIF1/WNT11	11
BP	GO:0060348	bone development	13/316	235/18614	0.00020017	0.0137668	0.0119328	COL3A1/ECM1/GHR/GREM1/KIT/MAP2K6/MSX2/NPPC/OGN/PAPSS2/RANBP3L/SFRP4/TNN	13
BP	GO:0034329	cell junction assembly	19/316	444/18614	0.000225664	0.0152097	0.0131835	ACHE/ANK2/COL17A1/CUX2/GABRB3/GJB6/GPM6A/GREM1/LAMA3/LGI2/LRRTM1/NRXN2/SFRP1/SNAI1/SYNDIG1/THBS2/UGT8/WNT11/WNT4	19
BP	GO:0035567	non-canonical Wnt signaling pathway	7/316	73/18614	0.000237451	0.0154415	0.0133844	DACT1/GPC3/ROR2/SFRP1/SFRP4/WNT11/WNT4	7
BP	GO:1901654	response to ketone	12/316	208/18614	0.000238267	0.0154415	0.0133844	AKR1C2/AKR1C3/AVPR1A/FIBIN/FOS/FOSB/NEFL/NQO1/POSTN/SFRP1/SLC5A5/UGT3A2	12
BP	GO:0071398	cellular response to fatty acid	5/316	35/18614	0.000291951	0.0185637	0.0160907	AKR1C1/AKR1C2/AKR1C3/DGAT2/ID3	5
BP	GO:0033687	osteoblast proliferation	5/316	36/18614	0.000334372	0.0208673	0.0180873	CCN1/GREM1/NPR3/SFRP1/TNN	5
BP	GO:0044319	wound healing, spreading of cells	5/316	37/18614	0.000381296	0.0218037	0.018899	ARHGAP24/CCN1/COL5A1/FERMT1/MSX2	5
BP	GO:0090505	epiboly involved in wound healing	5/316	37/18614	0.000381296	0.0218037	0.018899	ARHGAP24/CCN1/COL5A1/FERMT1/MSX2	5
BP	GO:0061138	morphogenesis of a branching epithelium	11/316	188/18614	0.00038169	0.0218037	0.018899	EGF/FGF7/GPC3/GREM1/MSX2/MYCN/PROX1/SEMA3C/SFRP1/SIX2/WNT4	11
BP	GO:0006590	thyroid hormone generation	4/316	21/18614	0.000388196	0.0218037	0.018899	DIO1/SLC16A2/SLC5A5/TPO	4
BP	GO:0008090	retrograde axonal transport	4/316	21/18614	0.000388196	0.0218037	0.018899	DLG2/HAP1/KIF1A/NEFL	4
BP	GO:0016137	glycoside metabolic process	4/316	21/18614	0.000388196	0.0218037	0.018899	AKR1B10/AKR1C1/AKR1C2/AKR1C3	4
BP	GO:0090504	epiboly	5/316	38/18614	0.000433026	0.0235351	0.0203998	ARHGAP24/CCN1/COL5A1/FERMT1/MSX2	5
BP	GO:1901661	quinone metabolic process	5/316	38/18614	0.000433026	0.0235351	0.0203998	AKR1B10/AKR1C1/AKR1C2/AKR1C3/NQO1	5
BP	GO:0048762	mesenchymal cell differentiation	13/316	255/18614	0.000439974	0.0235351	0.0203998	FOXA2/FOXF2/GREM1/MSX2/RANBP3L/SEMA3C/SEMA3D/SEMA6D/SFRP1/SIX2/SNAI1/WNT11/WNT4	13
BP	GO:0035313	wound healing, spreading of epidermal cells	4/316	22/18614	0.000468156	0.0246514	0.0213673	ARHGAP24/COL5A1/FERMT1/MSX2	4
BP	GO:0003279	cardiac septum development	8/316	107/18614	0.000480094	0.024891	0.0215751	ANK2/CCN1/LRP2/MSX2/PROX1/SALL4/SEMA3C/WNT11	8
BP	GO:0060346	bone trabecula formation	3/316	10/18614	0.00053231	0.0271801	0.0235592	GREM1/MSX2/SFRP1	3
BP	GO:0007369	gastrulation	11/316	196/18614	0.000542436	0.0272837	0.023649	COL12A1/COL5A1/COL5A2/COL6A1/FOXA2/GPC3/LAMA3/SFRP1/SIX2/SNAI1/WNT11	11
BP	GO:0045668	negative regulation of osteoblast differentiation	6/316	61/18614	0.000578333	0.0286377	0.0248226	GDF10/GREM1/ID3/RANBP3L/SFRP1/TNN	6
BP	GO:0051146	striated muscle cell differentiation	14/316	297/18614	0.00058635	0.0286377	0.0248226	ADAM12/ADAMTS5/AVPR1A/CDON/FHOD3/GREM1/IGF2/LMOD1/NEB/PI16/POPDC3/PROX1/SGCD/SORBS2	14
BP	GO:0090090	negative regulation of canonical Wnt signaling pathway	9/316	139/18614	0.000622256	0.0299572	0.0259663	DACT1/FERMT1/GPC3/GREM1/SFRP1/SFRP4/SOSTDC1/TNN/WNT11	9
BP	GO:0071248	cellular response to metal ion	11/316	200/18614	0.000641938	0.0304695	0.0264104	AKR1C3/DLG2/FABP4/FOS/FOSB/MT1E/MT1F/MT1G/MT1H/MT1M/NQO1	11
BP	GO:0070542	response to fatty acid	6/316	63/18614	0.00068794	0.0316953	0.0274729	AKR1C1/AKR1C2/AKR1C3/DGAT2/GLDC/ID3	6
BP	GO:0010232	vascular transport	7/316	87/18614	0.00069598	0.0316953	0.0274729	AVPR1A/LRP2/SLC16A2/SLC24A3/SLC27A4/SLC4A4/SLC5A5	7
BP	GO:0150104	transport across blood-brain barrier	7/316	87/18614	0.00069598	0.0316953	0.0274729	AVPR1A/LRP2/SLC16A2/SLC24A3/SLC27A4/SLC4A4/SLC5A5	7
BP	GO:0001763	morphogenesis of a branching structure	11/316	203/18614	0.000726165	0.032629	0.0282822	EGF/FGF7/GPC3/GREM1/MSX2/MYCN/PROX1/SEMA3C/SFRP1/SIX2/WNT4	11
BP	GO:0010463	mesenchymal cell proliferation	5/316	43/18614	0.000774922	0.0339154	0.0293973	FGF7/GPC3/MYCN/SIX2/WNT11	5
BP	GO:0031670	cellular response to nutrient	5/316	43/18614	0.000774922	0.0339154	0.0293973	CYP27B1/FOXA2/PENK/POSTN/SFRP1	5
BP	GO:1905330	regulation of morphogenesis of an epithelium	6/316	65/18614	0.00081297	0.0351245	0.0304452	EGF/FGF7/GREM1/SFRP1/SIX2/WNT4	6
BP	GO:0010517	regulation of phospholipase activity	6/316	66/18614	0.00088171	0.0376122	0.0326015	AGTR1/AVPR1A/CCN1/KIT/PLA2R1/SELE	6
BP	GO:2000050	regulation of non-canonical Wnt signaling pathway	4/316	26/18614	0.000907003	0.0380519	0.0329827	DACT1/GPC3/SFRP1/SFRP4	4
BP	GO:0002327	immature B cell differentiation	3/316	12/18614	0.000951586	0.0380519	0.0329827	KIT/RAG1/RAG2	3
BP	GO:0015840	urea transport	3/316	12/18614	0.000951586	0.0380519	0.0329827	AQP7/SLC14A2/UPK3A	3
BP	GO:0030656	regulation of vitamin metabolic process	3/316	12/18614	0.000951586	0.0380519	0.0329827	AKR1C3/CYP27B1/SNAI1	3
BP	GO:0032351	negative regulation of hormone metabolic process	3/316	12/18614	0.000951586	0.0380519	0.0329827	AKR1C3/CYP27B1/WNT4	3
BP	GO:0030278	regulation of ossification	8/316	119/18614	0.000969894	0.0380519	0.0329827	CCN1/CYP27B1/ECM1/GDF10/GREM1/SFRP1/SIX2/WNT4	8
BP	GO:0001656	metanephros development	7/316	92/18614	0.000971057	0.0380519	0.0329827	FOXJ1/GDF6/GPC3/GREM1/ID3/SIX2/WNT4	7
BP	GO:0035265	organ growth	10/316	180/18614	0.00103814	0.0402129	0.0348558	ECM1/FGF7/IGF2/KCNK2/MSX2/NPPC/PI16/PROX1/RAG2/SORBS2	10
BP	GO:0002092	positive regulation of receptor internalization	4/316	27/18614	0.00105063	0.0402344	0.0348744	EGF/GREM1/SELE/SFRP4	4
BP	GO:0090100	positive regulation of transmembrane receptor protein serine/threonine kinase signaling pathway	8/316	122/18614	0.00114	0.0431661	0.0374156	BMP8A/CCN1/FERMT1/GDF10/GDF6/GPC3/MSX2/SCUBE3	8
BP	GO:0030514	negative regulation of BMP signaling pathway	6/316	70/18614	0.00120245	0.0437947	0.0379604	CHRDL1/GREM1/HTRA3/LRP2/SFRP1/SOSTDC1	6
BP	GO:0042180	cellular ketone metabolic process	11/316	216/18614	0.00120463	0.0437947	0.0379604	AKR1B10/AKR1C1/AKR1C2/AKR1C3/AVPR1A/DGAT2/HSD17B6/NQO1/PPARGC1A/PROX1/WNT4	11
BP	GO:0060485	mesenchyme development	14/316	320/18614	0.00120484	0.0437947	0.0379604	ADAMTS5/FOXA2/FOXF2/GREM1/MSX2/RANBP3L/SEMA3C/SEMA3D/SEMA6D/SFRP1/SIX2/SNAI1/WNT11/WNT4	14
BP	GO:0010894	negative regulation of steroid biosynthetic process	4/316	28/18614	0.0012095	0.0437947	0.0379604	CYP27B1/PROX1/SNAI1/WNT4	4
BP	GO:0061430	bone trabecula morphogenesis	3/316	13/18614	0.00122157	0.0437947	0.0379604	GREM1/MSX2/SFRP1	3
BP	GO:0035987	endodermal cell differentiation	5/316	48/18614	0.0012865	0.0452642	0.0392342	COL12A1/COL5A1/COL5A2/COL6A1/LAMA3	5
BP	GO:0097305	response to alcohol	12/316	252/18614	0.00130554	0.0452642	0.0392342	AKR1C2/AKR1C3/AVPR1A/FOS/FOSB/NEFL/NPPC/NQO1/PENK/SFRP1/SLC5A5/ST6GAL1	12
BP	GO:0001657	ureteric bud development	7/316	97/18614	0.00132528	0.0452642	0.0392342	FOXJ1/GPC3/GREM1/SFRP1/SIX2/WNT11/WNT4	7
BP	GO:0060993	kidney morphogenesis	7/316	97/18614	0.00132528	0.0452642	0.0392342	FOXJ1/GCNT3/GPC3/GREM1/SIX2/WNT11/WNT4	7
BP	GO:0030324	lung development	10/316	186/18614	0.00132972	0.0452642	0.0392342	ADAMTS2/COL3A1/DNAAF1/FGF7/FOXJ1/GPC3/MME/MYCN/PROX1/WNT11	10
BP	GO:0060411	cardiac septum morphogenesis	6/316	72/18614	0.00139296	0.0461398	0.0399931	CCN1/LRP2/MSX2/PROX1/SEMA3C/WNT11	6
BP	GO:0072163	mesonephric epithelium development	7/316	98/18614	0.00140689	0.0461398	0.0399931	FOXJ1/GPC3/GREM1/SFRP1/SIX2/WNT11/WNT4	7
BP	GO:0072164	mesonephric tubule development	7/316	98/18614	0.00140689	0.0461398	0.0399931	FOXJ1/GPC3/GREM1/SFRP1/SIX2/WNT11/WNT4	7
BP	GO:0007584	response to nutrient	9/316	156/18614	0.00141021	0.0461398	0.0399931	AKR1C3/CYP27B1/FOXA2/NQO1/PENK/POSTN/SFRP1/SLC27A4/TNFRSF11B	9
BP	GO:0042060	wound healing	17/316	439/18614	0.00143596	0.0465307	0.040332	ABCC8/ARHGAP24/CCN1/COL3A1/COL5A1/DGKI/F2RL2/FBLN1/FERMT1/FOXA2/MSX2/ODAM/PAPSS2/SCUBE1/SMOC2/TSPAN8/WNT4	17
BP	GO:0001704	formation of primary germ layer	8/316	127/18614	0.00147568	0.0469155	0.0406655	COL12A1/COL5A1/COL5A2/COL6A1/LAMA3/SIX2/SNAI1/WNT11	8
BP	GO:0090288	negative regulation of cellular response to growth factor stimulus	8/316	127/18614	0.00147568	0.0469155	0.0406655	CHRDL1/GREM1/HTRA3/LRP2/SFRP1/SOSTDC1/WNT4/XDH	8
BP	GO:0019218	regulation of steroid metabolic process	7/316	99/18614	0.00149238	0.0470029	0.0407412	AKR1C3/CYP27B1/DGAT2/KIT/PROX1/SNAI1/WNT4	7
BP	GO:0048546	digestive tract morphogenesis	5/316	50/18614	0.00154858	0.0481941	0.0417737	DACT1/PERCC1/SFRP1/SIX2/WNT11	5
BP	GO:0030323	respiratory tube development	10/316	190/18614	0.0015588	0.0481941	0.0417737	ADAMTS2/COL3A1/DNAAF1/FGF7/FOXJ1/GPC3/MME/MYCN/PROX1/WNT11	10
BP	GO:0001736	establishment of planar polarity	6/316	74/18614	0.00160567	0.0487487	0.0422545	DACT1/FOXF2/GPC3/ROR2/SFRP1/WNT11	6
BP	GO:0007164	establishment of tissue polarity	6/316	74/18614	0.00160567	0.0487487	0.0422545	DACT1/FOXF2/GPC3/ROR2/SFRP1/WNT11	6
BP	GO:0014706	striated muscle tissue development	12/316	259/18614	0.00164564	0.0493478	0.0427737	FHOD3/GJB6/GREM1/KCNK2/LRP2/MSX2/NEB/PI16/PROX1/SEMA3C/SGCD/SORBS2	12
BP	GO:0062012	regulation of small molecule metabolic process	14/316	331/18614	0.00165469	0.0493478	0.0427737	AKR1C3/AVPR1A/CYP27B1/DGAT2/FOXA2/IGF2/KIT/PPARGC1A/PROX1/SLC27A4/SLC4A4/SNAI1/TFF3/WNT4	14
BP	GO:0045669	positive regulation of osteoblast differentiation	6/316	75/18614	0.00172086	0.050871	0.044094	CCN1/GDF10/MSX2/NPPC/SCUBE3/WNT4	6
BP	GO:0050804	modulation of chemical synaptic transmission	18/316	487/18614	0.00176095	0.0509981	0.0442042	ACHE/APBA2/CHRDL1/CUX2/DGKI/GRIK2/GRIK3/GRIK4/GRIN2C/HAP1/KIT/LRRTM1/MME/NEFL/NPY/NRXN2/ROR2/TUBB2B	18
BP	GO:0001823	mesonephros development	7/316	102/18614	0.00177331	0.0509981	0.0442042	FOXJ1/GPC3/GREM1/SFRP1/SIX2/WNT11/WNT4	7
BP	GO:0045939	negative regulation of steroid metabolic process	4/316	31/18614	0.00178591	0.0509981	0.0442042	CYP27B1/PROX1/SNAI1/WNT4	4
BP	GO:0060562	epithelial tube morphogenesis	14/316	334/18614	0.00179917	0.0509981	0.0442042	DNAAF1/EGF/GPC3/GREM1/LRP2/MSX2/MYCN/PROX1/SALL4/SFRP1/SIX2/SOSTDC1/WNT11/WNT4	14
BP	GO:0099177	regulation of trans-synaptic signaling	18/316	488/18614	0.00180082	0.0509981	0.0442042	ACHE/APBA2/CHRDL1/CUX2/DGKI/GRIK2/GRIK3/GRIK4/GRIN2C/HAP1/KIT/LRRTM1/MME/NEFL/NPY/NRXN2/ROR2/TUBB2B	18
BP	GO:0007215	glutamate receptor signaling pathway	5/316	52/18614	0.00184793	0.0518959	0.0449824	GRIK2/GRIK3/GRIK4/GRIN2C/PLP1	5
BP	GO:0033689	negative regulation of osteoblast proliferation	3/316	15/18614	0.00189511	0.0527812	0.0457498	GREM1/SFRP1/TNN	3
BP	GO:0008544	epidermis development	15/316	375/18614	0.00197418	0.053444	0.0463243	AKR1C3/COL17A1/CYP27B1/FERMT1/FGF7/KRT27/KRT5/KRT78/LAMA3/MSX2/MYCL/MYCN/SFRP4/SNAI1/SOSTDC1	15
BP	GO:0003018	vascular process in circulatory system	12/316	265/18614	0.00199237	0.053444	0.0463243	ABCC8/AGTR1/AVPR1A/LRP2/NPPC/NPR3/SLC16A2/SLC24A3/SLC27A4/SLC4A4/SLC5A5/SOD3	12
BP	GO:0060071	Wnt signaling pathway, planar cell polarity pathway	5/316	53/18614	0.00201252	0.053444	0.0463243	DACT1/GPC3/ROR2/SFRP1/WNT11	5
BP	GO:0003338	metanephros morphogenesis	4/316	32/18614	0.00201406	0.053444	0.0463243	FOXJ1/GREM1/SIX2/WNT4	4
BP	GO:0031069	hair follicle morphogenesis	4/316	32/18614	0.00201406	0.053444	0.0463243	FGF7/KRT27/SNAI1/SOSTDC1	4
BP	GO:0071295	cellular response to vitamin	4/316	32/18614	0.00201406	0.053444	0.0463243	CYP27B1/PENK/POSTN/SFRP1	4
BP	GO:0071241	cellular response to inorganic substance	11/316	231/18614	0.00205212	0.0540283	0.0468308	AKR1C3/DLG2/FABP4/FOS/FOSB/MT1E/MT1F/MT1G/MT1H/MT1M/NQO1	11
BP	GO:0003205	cardiac chamber development	9/316	166/18614	0.00216154	0.0558572	0.048416	ANK2/CCN1/KCNK2/LRP2/MSX2/PROX1/SALL4/SEMA3C/WNT11	9
BP	GO:0030856	regulation of epithelial cell differentiation	9/316	166/18614	0.00216154	0.0558572	0.048416	CYP27B1/FOXJ1/MSX2/MYCL/MYCN/PROM1/SFRP4/SIX2/XDH	9
BP	GO:0042476	odontogenesis	8/316	135/18614	0.00217131	0.0558572	0.048416	ADAMTS5/ASPN/COL1A2/ID3/MSX2/ODAM/SOSTDC1/TNFRSF11B	8
BP	GO:0042448	progesterone metabolic process	3/316	16/18614	0.00230332	0.0573376	0.0496992	AKR1C1/AKR1C2/AKR1C3	3
BP	GO:2000095	regulation of Wnt signaling pathway, planar cell polarity pathway	3/316	16/18614	0.00230332	0.0573376	0.0496992	DACT1/GPC3/SFRP1	3
BP	GO:0022600	digestive system process	7/316	107/18614	0.00233094	0.0573376	0.0496992	AKR1C1/GCNT3/NPPC/NPR3/SLC26A7/TFF1/TFF3	7
BP	GO:0034308	primary alcohol metabolic process	7/316	107/18614	0.00233094	0.0573376	0.0496992	AKR1B10/AKR1C1/AKR1C2/AKR1C3/DGAT2/HSD17B6/WNT4	7
BP	GO:0062014	negative regulation of small molecule metabolic process	7/316	107/18614	0.00233094	0.0573376	0.0496992	AKR1C3/CYP27B1/DGAT2/PROX1/SLC27A4/SNAI1/WNT4	7
BP	GO:1901655	cellular response to ketone	7/316	107/18614	0.00233094	0.0573376	0.0496992	AKR1C2/AKR1C3/FOS/POSTN/SFRP1/SLC5A5/UGT3A2	7
BP	GO:0010518	positive regulation of phospholipase activity	5/316	55/18614	0.00237344	0.0579602	0.0502388	AGTR1/AVPR1A/CCN1/KIT/SELE	5
BP	GO:1902074	response to salt	15/316	383/18614	0.00241604	0.058576	0.0507726	ACHE/AKR1C3/ASPN/AVPR1A/DLG2/FABP4/FOS/FOSB/GHR/GLDC/ITPR1/NEFL/PENK/RGS8/TRPV6	15
BP	GO:0042044	fluid transport	4/316	34/18614	0.00252931	0.0608841	0.0527732	AQP4/AQP7/ITPR1/UPK3A	4
BP	GO:0055078	sodium ion homeostasis	5/316	56/18614	0.00257055	0.0614378	0.0532532	AGTR1/AVPR1A/SPX/TMPRSS3/UPK3A	5
BP	GO:0071560	cellular response to transforming growth factor beta stimulus	12/316	274/18614	0.0026229	0.0622477	0.0539552	ASPN/CILP/COL1A2/COL3A1/FERMT1/FMOD/FOS/GDF10/HTRA3/PENK/SFRP1/WNT4	12
BP	GO:0002076	osteoblast development	3/316	17/18614	0.00276198	0.0632843	0.0548536	ACHE/MSX2/TNN	3
BP	GO:0006570	tyrosine metabolic process	3/316	17/18614	0.00276198	0.0632843	0.0548536	HGD/IYD/OCA2	3
BP	GO:0030322	stabilization of membrane potential	3/316	17/18614	0.00276198	0.0632843	0.0548536	KCNK16/KCNK17/KCNK2	3
BP	GO:0001706	endoderm formation	5/316	57/18614	0.00277925	0.0632843	0.0548536	COL12A1/COL5A1/COL5A2/COL6A1/LAMA3	5
BP	GO:0002931	response to ischemia	5/316	57/18614	0.00277925	0.0632843	0.0548536	HYOU1/MAP2K6/NPPC/NPR3/NQO1	5
BP	GO:0090175	regulation of establishment of planar polarity	5/316	57/18614	0.00277925	0.0632843	0.0548536	DACT1/GPC3/ROR2/SFRP1/WNT11	5
BP	GO:0007517	muscle organ development	14/316	351/18614	0.00283012	0.0640102	0.0554828	CDON/CNTFR/COL3A1/COL6A3/FHL1/FOS/HLF/ID3/IGF2/LRP2/NEB/POPDC3/PROX1/SGCD	14
BP	GO:0018958	phenol-containing compound metabolic process	7/316	111/18614	0.00286717	0.0644158	0.0558344	DIO1/IYD/NPY/OCA2/SLC16A2/SLC5A5/TPO	7
BP	GO:0046942	carboxylic acid transport	14/316	352/18614	0.0029034	0.0647978	0.0561655	AKR1C1/AVPR1A/CRABP1/FABP4/LRP2/MAP2K6/PLA2R1/SLC16A2/SLC25A15/SLC26A4/SLC26A7/SLC27A4/SLC5A8/SPX	14
BP	GO:0015849	organic acid transport	14/316	353/18614	0.00297823	0.0660305	0.057234	AKR1C1/AVPR1A/CRABP1/FABP4/LRP2/MAP2K6/PLA2R1/SLC16A2/SLC25A15/SLC26A4/SLC26A7/SLC27A4/SLC5A8/SPX	14
BP	GO:0061005	cell differentiation involved in kidney development	5/316	58/18614	0.00299995	0.0660772	0.0572745	FOXJ1/GREM1/PROM1/SIX2/WNT4	5
BP	GO:0048738	cardiac muscle tissue development	11/316	243/18614	0.00303454	0.0664051	0.0575587	FHOD3/GJB6/GREM1/KCNK2/LRP2/MSX2/NEB/PI16/PROX1/SGCD/SORBS2	11
BP	GO:0071559	response to transforming growth factor beta	12/316	280/18614	0.00312711	0.0675826	0.0585794	ASPN/CILP/COL1A2/COL3A1/FERMT1/FMOD/FOS/GDF10/HTRA3/PENK/SFRP1/WNT4	12
BP	GO:0048730	epidermis morphogenesis	4/316	36/18614	0.00312845	0.0675826	0.0585794	FGF7/KRT27/SNAI1/SOSTDC1	4
BP	GO:0002062	chondrocyte differentiation	7/316	113/18614	0.0031684	0.0680096	0.0589494	COL3A1/ECM1/GDF6/GREM1/MSX2/NPPC/SIX2	7
BP	GO:0001523	retinoid metabolic process	6/316	85/18614	0.00324698	0.0685106	0.0593837	AKR1B10/AKR1C1/AKR1C3/DGAT2/HSD17B6/LRP2	6
BP	GO:0055013	cardiac muscle cell development	6/316	85/18614	0.00324698	0.0685106	0.0593837	FHOD3/NEB/PI16/PROX1/SGCD/SORBS2	6
BP	GO:0046851	negative regulation of bone remodeling	3/316	18/18614	0.00327306	0.0685106	0.0593837	GREM1/SFRP1/TNFRSF11B	3
BP	GO:0072077	renal vesicle morphogenesis	3/316	18/18614	0.00327306	0.0685106	0.0593837	GREM1/SIX2/WNT4	3
BP	GO:0015718	monocarboxylic acid transport	9/316	177/18614	0.00332464	0.06912	0.0599119	AKR1C1/CRABP1/FABP4/MAP2K6/PLA2R1/SLC16A2/SLC27A4/SLC5A8/SPX	9
BP	GO:0060541	respiratory system development	10/316	211/18614	0.00334319	0.06912	0.0599119	ADAMTS2/COL3A1/DNAAF1/FGF7/FOXJ1/GPC3/MME/MYCN/PROX1/WNT11	10
BP	GO:0003230	cardiac atrium development	4/316	37/18614	0.00346144	0.0696578	0.0603781	ANK2/CCN1/PROX1/WNT11	4
BP	GO:0008207	C21-steroid hormone metabolic process	4/316	37/18614	0.00346144	0.0696578	0.0603781	AKR1C1/AKR1C2/AKR1C3/WNT4	4
BP	GO:0002011	morphogenesis of an epithelial sheet	5/316	60/18614	0.00347885	0.0696578	0.0603781	ARHGAP24/CCN1/COL5A1/FERMT1/MSX2	5
BP	GO:0019748	secondary metabolic process	5/316	60/18614	0.00347885	0.0696578	0.0603781	AKR1B10/AKR1C1/AKR1C2/AKR1C3/OCA2	5
BP	GO:0045604	regulation of epidermal cell differentiation	5/316	60/18614	0.00347885	0.0696578	0.0603781	CYP27B1/MSX2/MYCL/MYCN/SFRP4	5
BP	GO:0001938	positive regulation of endothelial cell proliferation	7/316	115/18614	0.00349323	0.0696578	0.0603781	AGTR1/ECM1/EGF/FGF7/IGF2/PGF/PROX1	7
BP	GO:0072073	kidney epithelium development	8/316	146/18614	0.0035216	0.0698104	0.0605104	FOXJ1/GPC3/GREM1/PROM1/SFRP1/SIX2/WNT11/WNT4	8
BP	GO:0015908	fatty acid transport	7/316	116/18614	0.00366485	0.0718055	0.0622397	CRABP1/FABP4/MAP2K6/PLA2R1/SLC27A4/SLC5A8/SPX	7
BP	GO:0072009	nephron epithelium development	7/316	116/18614	0.00366485	0.0718055	0.0622397	FOXJ1/GPC3/GREM1/PROM1/SIX2/WNT11/WNT4	7
BP	GO:0048732	gland development	16/316	441/18614	0.00372961	0.072652	0.0629734	ATP2C2/DNAAF1/EGF/FGF7/IGF2/MSX2/PROX1/RAG1/SEMA3C/SFRP1/SOSTDC1/SOX3/TFCP2L1/WNT11/WNT4/XDH	16
BP	GO:0051385	response to mineralocorticoid	4/316	38/18614	0.00381773	0.0734428	0.0636589	AVPR1A/FOS/FOSB/NEFL	4
BP	GO:0055003	cardiac myofibril assembly	3/316	19/18614	0.00383834	0.0734428	0.0636589	FHOD3/NEB/PROX1	3
BP	GO:0072087	renal vesicle development	3/316	19/18614	0.00383834	0.0734428	0.0636589	GREM1/SIX2/WNT4	3
BP	GO:0016101	diterpenoid metabolic process	6/316	88/18614	0.00385738	0.0734428	0.0636589	AKR1B10/AKR1C1/AKR1C3/DGAT2/HSD17B6/LRP2	6
BP	GO:0071805	potassium ion transmembrane transport	10/316	217/18614	0.00407596	0.0767868	0.0665574	ABCC8/ANK2/DPP6/FHL1/KCNAB1/KCNJ13/KCNK16/KCNK17/KCNK2/SLC24A3	10
BP	GO:0060191	regulation of lipase activity	6/316	89/18614	0.00407859	0.0767868	0.0665574	AGTR1/AVPR1A/CCN1/KIT/PLA2R1/SELE	6
BP	GO:0002090	regulation of receptor internalization	5/316	63/18614	0.00429673	0.0804444	0.0697277	EGF/GREM1/LRRTM1/SELE/SFRP4	5
BP	GO:0001936	regulation of endothelial cell proliferation	9/316	185/18614	0.00444385	0.081235	0.070413	AGTR1/CNMD/ECM1/EGF/FGF7/IGF2/PGF/PROX1/XDH	9
BP	GO:0035813	regulation of renal sodium excretion	3/316	20/18614	0.00445949	0.081235	0.070413	AGTR1/AVPR1A/SPX	3
BP	GO:0042359	vitamin D metabolic process	3/316	20/18614	0.00445949	0.081235	0.070413	CYP27B1/LRP2/SNAI1	3
BP	GO:0060231	mesenchymal to epithelial transition	3/316	20/18614	0.00445949	0.081235	0.070413	GREM1/SIX2/WNT4	3
BP	GO:0071379	cellular response to prostaglandin stimulus	3/316	20/18614	0.00445949	0.081235	0.070413	AKR1C2/AKR1C3/SFRP1	3
BP	GO:0001942	hair follicle development	6/316	91/18614	0.00454896	0.0824193	0.0714395	FERMT1/FGF7/KRT27/MSX2/SNAI1/SOSTDC1	6
BP	GO:0051055	negative regulation of lipid biosynthetic process	5/316	64/18614	0.00459744	0.0828522	0.0718147	AKR1C3/CYP27B1/PROX1/SNAI1/WNT4	5
BP	GO:0055006	cardiac cell development	6/316	92/18614	0.00479858	0.0860171	0.074558	FHOD3/NEB/PI16/PROX1/SGCD/SORBS2	6
BP	GO:0030513	positive regulation of BMP signaling pathway	4/316	41/18614	0.00503374	0.0896073	0.0776699	CCN1/GPC3/MSX2/SCUBE3	4
BP	GO:0022612	gland morphogenesis	7/316	123/18614	0.00505204	0.0896073	0.0776699	FGF7/MSX2/PROX1/SEMA3C/SFRP1/SOSTDC1/WNT4	7
BP	GO:0031668	cellular response to extracellular stimulus	11/316	261/18614	0.00518463	0.09134	0.0791718	AKR1C3/AVPR1A/CYP27B1/ELAPOR1/FOS/FOXA2/MAP1LC3C/PENK/POSTN/SFRP1/WNT4	11
BP	GO:0060675	ureteric bud morphogenesis	5/316	66/18614	0.00524323	0.09134	0.0791718	GPC3/GREM1/SIX2/WNT11/WNT4	5
BP	GO:0050679	positive regulation of epithelial cell proliferation	10/316	225/18614	0.0052443	0.09134	0.0791718	AGTR1/ECM1/EGF/FGF7/IGF2/MYCN/ODAM/PGF/PROX1/SFRP1	10
BP	GO:0001738	morphogenesis of a polarized epithelium	6/316	94/18614	0.00532783	0.09134	0.0791718	DACT1/FOXF2/GPC3/ROR2/SFRP1/WNT11	6
BP	GO:0022404	molting cycle process	6/316	94/18614	0.00532783	0.09134	0.0791718	FERMT1/FGF7/KRT27/MSX2/SNAI1/SOSTDC1	6
BP	GO:0022405	hair cycle process	6/316	94/18614	0.00532783	0.09134	0.0791718	FERMT1/FGF7/KRT27/MSX2/SNAI1/SOSTDC1	6
BP	GO:0030111	regulation of Wnt signaling pathway	13/316	338/18614	0.00533946	0.09134	0.0791718	BARX1/DACT1/EGF/FERMT1/GPC3/GREM1/SFRP1/SFRP4/SOSTDC1/TCF7L1/TNN/WIF1/WNT11	13
BP	GO:0030308	negative regulation of cell growth	9/316	191/18614	0.00546092	0.0923292	0.0800292	CYP27B1/FHL1/GREM1/PI16/SEMA3C/SEMA3D/SEMA6D/SFRP1/WNT11	9
BP	GO:1904037	positive regulation of epithelial cell apoptotic process	4/316	42/18614	0.00549052	0.0923292	0.0800292	AKR1C3/PLA2R1/SFRP4/WNT11	4
BP	GO:0098656	monoatomic anion transmembrane transport	7/316	125/18614	0.00551261	0.0923292	0.0800292	CLCNKA/GABRB3/OCA2/SLC26A4/SLC26A7/SLC4A4/SLC5A5	7
BP	GO:0042446	hormone biosynthetic process	5/316	67/18614	0.00558906	0.0923292	0.0800292	CYP27B1/DIO1/HSD17B6/TPO/WNT4	5
BP	GO:0045682	regulation of epidermis development	5/316	67/18614	0.00558906	0.0923292	0.0800292	CYP27B1/MSX2/MYCL/MYCN/SFRP4	5
BP	GO:0060193	positive regulation of lipase activity	5/316	67/18614	0.00558906	0.0923292	0.0800292	AGTR1/AVPR1A/CCN1/KIT/SELE	5
BP	GO:0072171	mesonephric tubule morphogenesis	5/316	67/18614	0.00558906	0.0923292	0.0800292	GPC3/GREM1/SIX2/WNT11/WNT4	5
BP	GO:0051960	regulation of nervous system development	16/316	461/18614	0.00567628	0.0933125	0.0808815	ABCC8/CDON/CUX2/HAP1/KIT/LRP2/LRRTM1/MME/MYCN/NEFL/PROX1/SEMA3C/SEMA3D/SEMA6D/SYNDIG1/THBS2	16
BP	GO:0003231	cardiac ventricle development	7/316	126/18614	0.00575435	0.0941367	0.081596	CCN1/KCNK2/LRP2/PROX1/SALL4/SEMA3C/WNT11	7
BP	GO:0034104	negative regulation of tissue remodeling	3/316	22/18614	0.00587539	0.0942849	0.0817243	GREM1/SFRP1/TNFRSF11B	3
BP	GO:0035812	renal sodium excretion	3/316	22/18614	0.00587539	0.0942849	0.0817243	AGTR1/AVPR1A/SPX	3
BP	GO:0045807	positive regulation of endocytosis	6/316	96/18614	0.00589862	0.0942849	0.0817243	ABCA13/EGF/GPC3/GREM1/SELE/SFRP4	6
BP	GO:0072080	nephron tubule development	6/316	96/18614	0.00589862	0.0942849	0.0817243	GPC3/GREM1/PROM1/SIX2/WNT11/WNT4	6
BP	GO:0003002	regionalization	15/316	422/18614	0.0059033	0.0942849	0.0817243	BARX1/CDON/DNAAF1/FOXA2/FOXJ1/GPC3/GREM1/LRP2/MSX2/SEMA3C/SFRP1/SIX2/SNAI1/SOSTDC1/WNT11	15
BP	GO:0006775	fat-soluble vitamin metabolic process	4/316	43/18614	0.00597417	0.0945481	0.0819525	CYP27B1/LRP2/NQO1/SNAI1	4
BP	GO:0003014	renal system process	7/316	127/18614	0.00600394	0.0945481	0.0819525	AGTR1/AKR1C3/AQP4/AVPR1A/CLCNKA/NPR3/SPX	7
BP	GO:0055007	cardiac muscle cell differentiation	7/316	127/18614	0.00600394	0.0945481	0.0819525	FHOD3/GREM1/NEB/PI16/PROX1/SGCD/SORBS2	7
BP	GO:0031669	cellular response to nutrient levels	10/316	230/18614	0.00609819	0.0955856	0.0828518	AKR1C3/CYP27B1/ELAPOR1/FOS/FOXA2/MAP1LC3C/PENK/POSTN/SFRP1/WNT4	10
BP	GO:0035051	cardiocyte differentiation	8/316	161/18614	0.00631682	0.0981	0.0850312	FHOD3/GREM1/NEB/PI16/PROX1/SEMA3C/SGCD/SORBS2	8
BP	GO:1990845	adaptive thermogenesis	8/316	161/18614	0.00631682	0.0981	0.0850312	ACHE/ADAMTS5/BMP8A/ESRRG/FABP4/MAP2K6/NPR3/PPARGC1A	8
BP	GO:0007389	pattern specification process	16/316	467/18614	0.00639926	0.0989243	0.0857457	BARX1/CDON/CHRDL1/DNAAF1/FOXA2/FOXJ1/GPC3/GREM1/LRP2/MSX2/SEMA3C/SFRP1/SIX2/SNAI1/SOSTDC1/WNT11	16
BP	GO:0071526	semaphorin-plexin signaling pathway	4/316	44/18614	0.00648536	0.0997976	0.0865027	NCAM1/SEMA3C/SEMA3D/SEMA6D	4
BP	GO:0007416	synapse assembly	9/316	197/18614	0.00664951	0.100692	0.0872783	ACHE/CUX2/GABRB3/GPM6A/LGI2/LRRTM1/NRXN2/SYNDIG1/THBS2	9
BP	GO:0003283	atrial septum development	3/316	23/18614	0.00667282	0.100692	0.0872783	ANK2/CCN1/WNT11	3
BP	GO:0044062	regulation of excretion	3/316	23/18614	0.00667282	0.100692	0.0872783	AGTR1/AVPR1A/SPX	3
BP	GO:0071305	cellular response to vitamin D	3/316	23/18614	0.00667282	0.100692	0.0872783	CYP27B1/PENK/SFRP1	3
BP	GO:0034394	protein localization to cell surface	5/316	70/18614	0.00672279	0.100692	0.0872783	ANK2/EGF/FCN1/FGF7/WNT11	5
BP	GO:0050922	negative regulation of chemotaxis	5/316	70/18614	0.00672279	0.100692	0.0872783	GREM1/SEMA3C/SEMA3D/SEMA6D/ST6GAL1	5
BP	GO:0006721	terpenoid metabolic process	6/316	99/18614	0.00683666	0.101945	0.0883639	AKR1B10/AKR1C1/AKR1C3/DGAT2/HSD17B6/LRP2	6
BP	GO:0042886	amide transport	13/316	349/18614	0.00692259	0.102772	0.0890804	ABCA13/ABCC8/AQP7/AVPR1A/BMP8A/F2RL2/FOXA2/ITPR1/LRP2/SFRP1/SLC14A2/SLC16A2/UPK3A	13
BP	GO:0061326	renal tubule development	6/316	100/18614	0.00717207	0.106008	0.091886	GPC3/GREM1/PROM1/SIX2/WNT11/WNT4	6
BP	GO:0015711	organic anion transport	15/316	433/18614	0.0074091	0.107064	0.0928006	AKR1C1/AVPR1A/CRABP1/FABP4/LRP2/MAP2K6/PLA2R1/SLC16A2/SLC25A15/SLC26A4/SLC26A7/SLC27A4/SLC4A4/SLC5A8/SPX	15
BP	GO:0042391	regulation of membrane potential	15/316	433/18614	0.0074091	0.107064	0.0928006	ANK2/CUX2/FGF12/FHL1/GABRB3/GNA14/GRIK2/GRIK3/GRIK4/GRIN2C/KCNK16/KCNK17/KCNK2/POPDC3/SLC4A4	15
BP	GO:0072593	reactive oxygen species metabolic process	10/316	237/18614	0.00747131	0.107064	0.0928006	AGTR1/AKR1C1/AKR1C3/CCN1/MYCN/NQO1/PLA2R1/SOD3/TPO/XDH	10
BP	GO:0060070	canonical Wnt signaling pathway	12/316	313/18614	0.00747788	0.107064	0.0928006	DACT1/EGF/FERMT1/GPC3/GREM1/SFRP1/SFRP4/SOSTDC1/TCF7L1/TNN/WNT11/WNT4	12
BP	GO:0070167	regulation of biomineral tissue development	6/316	101/18614	0.00751923	0.107064	0.0928006	ASPN/CCN1/CYP27B1/ECM1/GREM1/WNT4	6
BP	GO:0072202	cell differentiation involved in metanephros development	3/316	24/18614	0.00753149	0.107064	0.0928006	GREM1/SIX2/WNT4	3
BP	GO:1901863	positive regulation of muscle tissue development	3/316	24/18614	0.00753149	0.107064	0.0928006	CDON/IGF2/PPARGC1A	3
BP	GO:0001935	endothelial cell proliferation	9/316	201/18614	0.00754599	0.107064	0.0928006	AGTR1/CNMD/ECM1/EGF/FGF7/IGF2/PGF/PROX1/XDH	9
BP	GO:0031960	response to corticosteroid	8/316	166/18614	0.00754794	0.107064	0.0928006	AKR1C3/AQP4/AVPR1A/FIBIN/FOS/FOSB/GHR/NEFL	8
BP	GO:0035272	exocrine system development	4/316	46/18614	0.00759293	0.107064	0.0928006	FGF7/IGF2/SEMA3C/TFCP2L1	4
BP	GO:1901861	regulation of muscle tissue development	4/316	46/18614	0.00759293	0.107064	0.0928006	CDON/IGF2/PPARGC1A/TNN	4
BP	GO:1901342	regulation of vasculature development	13/316	355/18614	0.00793131	0.111369	0.0965324	ABCC8/ADAM12/ADM2/CAMP/CNMD/ECM1/GREM1/PGF/SFRP1/SMOC2/THBS2/TNN/WNT4	13
BP	GO:0061035	regulation of cartilage development	5/316	73/18614	0.00800845	0.111985	0.0970668	CCN1/GDF6/GREM1/SIX2/WNT11	5
BP	GO:1902075	cellular response to salt	9/316	204/18614	0.0082768	0.114667	0.099391	ACHE/AKR1C3/AVPR1A/DLG2/FABP4/FOS/FOSB/ITPR1/RGS8	9
BP	GO:0006813	potassium ion transport	10/316	241/18614	0.0083567	0.114667	0.099391	ABCC8/ANK2/DPP6/FHL1/KCNAB1/KCNJ13/KCNK16/KCNK17/KCNK2/SLC24A3	10
BP	GO:0090101	negative regulation of transmembrane receptor protein serine/threonine kinase signaling pathway	8/316	169/18614	0.00836856	0.114667	0.099391	ASPN/CHRDL1/CILP/GREM1/HTRA3/LRP2/SFRP1/SOSTDC1	8
BP	GO:0003148	outflow tract septum morphogenesis	3/316	25/18614	0.00845245	0.114667	0.099391	LRP2/MSX2/SEMA3C	3
BP	GO:0006833	water transport	3/316	25/18614	0.00845245	0.114667	0.099391	AQP4/AQP7/UPK3A	3
BP	GO:0072273	metanephric nephron morphogenesis	3/316	25/18614	0.00845245	0.114667	0.099391	GREM1/SIX2/WNT4	3
BP	GO:0003281	ventricular septum development	5/316	74/18614	0.00847242	0.114667	0.099391	CCN1/LRP2/PROX1/SALL4/WNT11	5
BP	GO:0035924	cellular response to vascular endothelial growth factor stimulus	5/316	74/18614	0.00847242	0.114667	0.099391	GAS1/MT1G/PGF/SMOC2/XDH	5
BP	GO:0008542	visual learning	4/316	48/18614	0.0088182	0.118067	0.102338	ABCC8/KIT/RAG1/TAFA2	4
BP	GO:0035850	epithelial cell differentiation involved in kidney development	4/316	48/18614	0.0088182	0.118067	0.102338	FOXJ1/GREM1/PROM1/SIX2	4
BP	GO:0045165	cell fate commitment	11/316	281/18614	0.00882874	0.118067	0.102338	CDON/FOXA2/GAS1/PROX1/RAG2/SFRP1/SIX2/SOSTDC1/TBX22/WNT11/WNT4	11
BP	GO:0072078	nephron tubule morphogenesis	5/316	75/18614	0.00895467	0.119278	0.103388	GPC3/GREM1/SIX2/WNT11/WNT4	5
BP	GO:0044703	multi-organism reproductive process	9/316	207/18614	0.00906026	0.120209	0.104195	ABCC8/AQP4/AVPR1A/CYP27B1/FBLN1/FOS/FOSB/PGF/WNT4	9
BP	GO:0001837	epithelial to mesenchymal transition	8/316	172/18614	0.00925432	0.122089	0.105824	FOXA2/FOXF2/GREM1/MSX2/SFRP1/SNAI1/WNT11/WNT4	8
BP	GO:0072175	epithelial tube formation	7/316	138/18614	0.00931095	0.122089	0.105824	EGF/GREM1/LRP2/PROX1/SALL4/SFRP1/WNT4	7
BP	GO:0048745	smooth muscle tissue development	3/316	26/18614	0.00943664	0.122089	0.105824	COL3A1/PROX1/TNN	3
BP	GO:0060343	trabecula formation	3/316	26/18614	0.00943664	0.122089	0.105824	GREM1/MSX2/SFRP1	3
BP	GO:2000647	negative regulation of stem cell proliferation	3/316	26/18614	0.00943664	0.122089	0.105824	FBLN1/FERMT1/WNT11	3
BP	GO:1901890	positive regulation of cell junction assembly	6/316	106/18614	0.00943891	0.122089	0.105824	CUX2/LRRTM1/SFRP1/SYNDIG1/THBS2/WNT4	6
BP	GO:0050810	regulation of steroid biosynthetic process	5/316	76/18614	0.00945555	0.122089	0.105824	AKR1C3/CYP27B1/PROX1/SNAI1/WNT4	5
BP	GO:0072088	nephron epithelium morphogenesis	5/316	77/18614	0.00997538	0.128043	0.110985	GPC3/GREM1/SIX2/WNT11/WNT4	5
BP	GO:0010721	negative regulation of cell development	11/316	286/18614	0.00999269	0.128043	0.110985	ABCC8/FOXJ1/MYCN/NPPC/PROX1/RAG2/SEMA3C/SEMA3D/SEMA6D/SFRP1/TNFRSF11B	11
BP	GO:0006692	prostanoid metabolic process	4/316	50/18614	0.0101658	0.128792	0.111635	AKR1C1/AKR1C2/AKR1C3/AVPR1A	4
BP	GO:0006693	prostaglandin metabolic process	4/316	50/18614	0.0101658	0.128792	0.111635	AKR1C1/AKR1C2/AKR1C3/AVPR1A	4
BP	GO:0008089	anterograde axonal transport	4/316	50/18614	0.0101658	0.128792	0.111635	DLG2/HAP1/KIF1A/NEFL	4
BP	GO:0055074	calcium ion homeostasis	12/316	327/18614	0.0103684	0.130379	0.11301	ANK2/ATP2C2/CYP27B1/GRIK2/HAP1/ITPR1/NPPC/NPY/PLCH1/SGCD/SLC24A3/TRPV6	12
BP	GO:0071496	cellular response to external stimulus	12/316	327/18614	0.0103684	0.130379	0.11301	AKR1C3/AVPR1A/CYP27B1/ELAPOR1/FOS/FOXA2/MAP1LC3C/PENK/POSTN/SFRP1/WNT11/WNT4	12
BP	GO:0046339	diacylglycerol metabolic process	3/316	27/18614	0.0104849	0.131353	0.113855	DGAT2/DGKI/GPAM	3
BP	GO:0045833	negative regulation of lipid metabolic process	6/316	109/18614	0.0107457	0.132285	0.114662	AKR1C3/CYP27B1/DGAT2/PROX1/SNAI1/WNT4	6
BP	GO:0051384	response to glucocorticoid	7/316	142/18614	0.0107931	0.132285	0.114662	AQP4/AVPR1A/FIBIN/FOS/FOSB/GHR/NEFL	7
BP	GO:0060688	regulation of morphogenesis of a branching structure	4/316	51/18614	0.0108869	0.132285	0.114662	FGF7/GREM1/SFRP1/SIX2	4
BP	GO:0048568	embryonic organ development	15/316	453/18614	0.0109236	0.132285	0.114662	CCN1/DNAAF1/FOXF2/GJB6/ID3/IGF2/KIT/MFAP5/MYCN/PROX1/SIX2/SNAI1/TPO/TUBB2B/WNT11	15
BP	GO:0045913	positive regulation of carbohydrate metabolic process	5/316	79/18614	0.0110732	0.132285	0.114662	DGAT2/EGF/IGF2/PPARGC1A/SLC4A4	5
BP	GO:0061333	renal tubule morphogenesis	5/316	79/18614	0.0110732	0.132285	0.114662	GPC3/GREM1/SIX2/WNT11/WNT4	5
BP	GO:0015698	inorganic anion transport	8/316	179/18614	0.0115913	0.132285	0.114662	CLCNKA/GABRB3/OCA2/SFRP4/SLC26A4/SLC26A7/SLC4A4/SLC5A5	8
BP	GO:0014072	response to isoquinoline alkaloid	3/316	28/18614	0.0115979	0.132285	0.114662	FOSB/GHR/PENK	3
BP	GO:0032104	regulation of response to extracellular stimulus	3/316	28/18614	0.0115979	0.132285	0.114662	CYP27B1/NPY/SPX	3
BP	GO:0032107	regulation of response to nutrient levels	3/316	28/18614	0.0115979	0.132285	0.114662	CYP27B1/NPY/SPX	3
BP	GO:0043278	response to morphine	3/316	28/18614	0.0115979	0.132285	0.114662	FOSB/GHR/PENK	3
BP	GO:0048843	negative regulation of axon extension involved in axon guidance	3/316	28/18614	0.0115979	0.132285	0.114662	SEMA3C/SEMA3D/SEMA6D	3
BP	GO:0030500	regulation of bone mineralization	5/316	80/18614	0.0116519	0.132285	0.114662	CCN1/CYP27B1/ECM1/GREM1/WNT4	5
BP	GO:0051966	regulation of synaptic transmission, glutamatergic	5/316	80/18614	0.0116519	0.132285	0.114662	DGKI/GRIK2/GRIK3/GRIN2C/ROR2	5
BP	GO:0072028	nephron morphogenesis	5/316	80/18614	0.0116519	0.132285	0.114662	GPC3/GREM1/SIX2/WNT11/WNT4	5
BP	GO:0044706	multi-multicellular organism process	9/316	216/18614	0.0117495	0.132285	0.114662	ABCC8/AQP4/AVPR1A/CYP27B1/FBLN1/FOS/FOSB/PGF/WNT4	9
BP	GO:0006702	androgen biosynthetic process	2/316	10/18614	0.0118154	0.132285	0.114662	HSD17B6/WNT4	2
BP	GO:0008300	isoprenoid catabolic process	2/316	10/18614	0.0118154	0.132285	0.114662	AKR1B10/AKR1C3	2
BP	GO:0009629	response to gravity	2/316	10/18614	0.0118154	0.132285	0.114662	FOS/GHR	2
BP	GO:0032353	negative regulation of hormone biosynthetic process	2/316	10/18614	0.0118154	0.132285	0.114662	CYP27B1/WNT4	2
BP	GO:0033085	negative regulation of T cell differentiation in thymus	2/316	10/18614	0.0118154	0.132285	0.114662	FOXJ1/RAG2	2
BP	GO:0042135	neurotransmitter catabolic process	2/316	10/18614	0.0118154	0.132285	0.114662	ACHE/PRIMA1	2
BP	GO:0042368	vitamin D biosynthetic process	2/316	10/18614	0.0118154	0.132285	0.114662	CYP27B1/SNAI1	2
BP	GO:0045607	regulation of inner ear auditory receptor cell differentiation	2/316	10/18614	0.0118154	0.132285	0.114662	MYCL/MYCN	2
BP	GO:0045631	regulation of mechanoreceptor differentiation	2/316	10/18614	0.0118154	0.132285	0.114662	MYCL/MYCN	2
BP	GO:0048263	determination of dorsal identity	2/316	10/18614	0.0118154	0.132285	0.114662	GREM1/SOSTDC1	2
BP	GO:0051967	negative regulation of synaptic transmission, glutamatergic	2/316	10/18614	0.0118154	0.132285	0.114662	GRIK2/GRIK3	2
BP	GO:0098976	excitatory chemical synaptic transmission	2/316	10/18614	0.0118154	0.132285	0.114662	CHRDL1/GRIN2C	2
BP	GO:1902513	regulation of organelle transport along microtubule	2/316	10/18614	0.0118154	0.132285	0.114662	HAP1/TRIM58	2
BP	GO:1903365	regulation of fear response	2/316	10/18614	0.0118154	0.132285	0.114662	PENK/RAG1	2
BP	GO:1904587	response to glycoprotein	2/316	10/18614	0.0118154	0.132285	0.114662	NPPC/SLC5A5	2
BP	GO:2000980	regulation of inner ear receptor cell differentiation	2/316	10/18614	0.0118154	0.132285	0.114662	MYCL/MYCN	2
BP	GO:0035249	synaptic transmission, glutamatergic	6/316	112/18614	0.0121759	0.13587	0.117769	DGKI/GRIK2/GRIK3/GRIK4/GRIN2C/ROR2	6
BP	GO:0007179	transforming growth factor beta receptor signaling pathway	9/316	218/18614	0.0124205	0.136554	0.118362	ASPN/CILP/COL1A2/COL3A1/FERMT1/FMOD/FOS/GDF10/HTRA3	9
BP	GO:0042572	retinol metabolic process	4/316	53/18614	0.012426	0.136554	0.118362	AKR1B10/AKR1C3/DGAT2/HSD17B6	4
BP	GO:0048260	positive regulation of receptor-mediated endocytosis	4/316	53/18614	0.012426	0.136554	0.118362	EGF/GREM1/SELE/SFRP4	4
BP	GO:0035107	appendage morphogenesis	7/316	146/18614	0.0124398	0.136554	0.118362	COL3A1/GPC3/GREM1/MSX2/MYCN/SALL4/SEMA3C	7
BP	GO:0035108	limb morphogenesis	7/316	146/18614	0.0124398	0.136554	0.118362	COL3A1/GPC3/GREM1/MSX2/MYCN/SALL4/SEMA3C	7
BP	GO:0016055	Wnt signaling pathway	15/316	461/18614	0.0126514	0.137776	0.119422	BARX1/DACT1/EGF/FERMT1/GPC3/GREM1/ROR2/SFRP1/SFRP4/SOSTDC1/TCF7L1/TNN/WIF1/WNT11/WNT4	15
BP	GO:0046890	regulation of lipid biosynthetic process	8/316	182/18614	0.0127158	0.137776	0.119422	AKR1C3/AVPR1A/CCN1/CYP27B1/DGAT2/PROX1/SNAI1/WNT4	8
BP	GO:0048736	appendage development	8/316	182/18614	0.0127158	0.137776	0.119422	COL3A1/GPC3/GREM1/MSX2/MYCN/SALL4/SEMA3C/SMOC1	8
BP	GO:0060173	limb development	8/316	182/18614	0.0127158	0.137776	0.119422	COL3A1/GPC3/GREM1/MSX2/MYCN/SALL4/SEMA3C/SMOC1	8
BP	GO:0003416	endochondral bone growth	3/316	29/18614	0.0127764	0.137776	0.119422	ECM1/MSX2/NPPC	3
BP	GO:1901657	glycosyl compound metabolic process	5/316	82/18614	0.0128702	0.137776	0.119422	AKR1B10/AKR1C1/AKR1C2/AKR1C3/XDH	5
BP	GO:0006820	monoatomic anion transport	7/316	147/18614	0.0128782	0.137776	0.119422	CLCNKA/GABRB3/OCA2/SLC26A4/SLC26A7/SLC4A4/SLC5A5	7
BP	GO:0120161	regulation of cold-induced thermogenesis	7/316	147/18614	0.0128782	0.137776	0.119422	ACHE/ADAMTS5/ESRRG/FABP4/MAP2K6/NPR3/PPARGC1A	7
BP	GO:0198738	cell-cell signaling by wnt	15/316	463/18614	0.013115	0.139866	0.121233	BARX1/DACT1/EGF/FERMT1/GPC3/GREM1/ROR2/SFRP1/SFRP4/SOSTDC1/TCF7L1/TNN/WIF1/WNT11/WNT4	15
BP	GO:0007632	visual behavior	4/316	54/18614	0.0132451	0.139898	0.121261	ABCC8/KIT/RAG1/TAFA2	4
BP	GO:2000179	positive regulation of neural precursor cell proliferation	4/316	54/18614	0.0132451	0.139898	0.121261	CDON/EGF/LRP2/PROX1	4
BP	GO:0106106	cold-induced thermogenesis	7/316	148/18614	0.0133277	0.139898	0.121261	ACHE/ADAMTS5/ESRRG/FABP4/MAP2K6/NPR3/PPARGC1A	7
BP	GO:0007492	endoderm development	5/316	83/18614	0.0135104	0.139898	0.121261	COL12A1/COL5A1/COL5A2/COL6A1/LAMA3	5
BP	GO:0060828	regulation of canonical Wnt signaling pathway	10/316	260/18614	0.0137094	0.139898	0.121261	DACT1/EGF/FERMT1/GPC3/GREM1/SFRP1/SFRP4/SOSTDC1/TNN/WNT11	10
BP	GO:0050767	regulation of neurogenesis	13/316	381/18614	0.013711	0.139898	0.121261	ABCC8/CDON/CUX2/HAP1/KIT/LRP2/MME/MYCN/NEFL/PROX1/SEMA3C/SEMA3D/SEMA6D	13
BP	GO:0042303	molting cycle	6/316	115/18614	0.0137349	0.139898	0.121261	FERMT1/FGF7/KRT27/MSX2/SNAI1/SOSTDC1	6
BP	GO:0042633	hair cycle	6/316	115/18614	0.0137349	0.139898	0.121261	FERMT1/FGF7/KRT27/MSX2/SNAI1/SOSTDC1	6
BP	GO:0045766	positive regulation of angiogenesis	8/316	185/18614	0.0139183	0.139898	0.121261	ADAM12/ADM2/CAMP/ECM1/GREM1/PGF/SMOC2/TNN	8
BP	GO:1904018	positive regulation of vasculature development	8/316	185/18614	0.0139183	0.139898	0.121261	ADAM12/ADM2/CAMP/ECM1/GREM1/PGF/SMOC2/TNN	8
BP	GO:0015701	bicarbonate transport	3/316	30/18614	0.0140209	0.139898	0.121261	SLC26A4/SLC26A7/SLC4A4	3
BP	GO:0060603	mammary gland duct morphogenesis	3/316	30/18614	0.0140209	0.139898	0.121261	MSX2/SOSTDC1/WNT4	3
BP	GO:0070168	negative regulation of biomineral tissue development	3/316	30/18614	0.0140209	0.139898	0.121261	ASPN/ECM1/GREM1	3
BP	GO:0097254	renal tubular secretion	3/316	30/18614	0.0140209	0.139898	0.121261	AGTR1/AVPR1A/SPX	3
BP	GO:0099505	regulation of presynaptic membrane potential	3/316	30/18614	0.0140209	0.139898	0.121261	GRIK2/GRIK3/GRIK4	3
BP	GO:0031644	regulation of nervous system process	7/316	150/18614	0.0142602	0.139898	0.121261	AVPR1A/CUX2/FGF12/GRIN2C/NRXN2/SMR3B/SPX	7
BP	GO:0001867	complement activation, lectin pathway	2/316	11/18614	0.0142804	0.139898	0.121261	COLEC10/FCN1	2
BP	GO:0002158	osteoclast proliferation	2/316	11/18614	0.0142804	0.139898	0.121261	GREM1/NPR3	2
BP	GO:0003139	secondary heart field specification	2/316	11/18614	0.0142804	0.139898	0.121261	LRP2/WNT11	2
BP	GO:0019532	oxalate transport	2/316	11/18614	0.0142804	0.139898	0.121261	SLC26A4/SLC26A7	2
BP	GO:0032429	regulation of phospholipase A2 activity	2/316	11/18614	0.0142804	0.139898	0.121261	AGTR1/PLA2R1	2
BP	GO:0044848	biological phase	2/316	11/18614	0.0142804	0.139898	0.121261	FERMT1/MSX2	2
BP	GO:0048262	determination of dorsal/ventral asymmetry	2/316	11/18614	0.0142804	0.139898	0.121261	GREM1/SOSTDC1	2
BP	GO:0071918	urea transmembrane transport	2/316	11/18614	0.0142804	0.139898	0.121261	AQP7/SLC14A2	2
BP	GO:0099105	ion channel modulating, G protein-coupled receptor signaling pathway	2/316	11/18614	0.0142804	0.139898	0.121261	F2RL2/ITPR1	2
BP	GO:1903027	regulation of opsonization	2/316	11/18614	0.0142804	0.139898	0.121261	COLEC10/FCN1	2
BP	GO:2000672	negative regulation of motor neuron apoptotic process	2/316	11/18614	0.0142804	0.139898	0.121261	CNTFR/NEFL	2
BP	GO:2001223	negative regulation of neuron migration	2/316	11/18614	0.0142804	0.139898	0.121261	COL3A1/TNN	2
BP	GO:0003007	heart morphogenesis	10/316	262/18614	0.0143949	0.140611	0.121879	ADAMTS5/CCN1/COL5A1/DNAAF1/LRP2/MSX2/PROX1/SEMA3C/SNAI1/WNT11	10
BP	GO:0007565	female pregnancy	8/316	187/18614	0.0147649	0.143808	0.12465	ABCC8/AQP4/CYP27B1/FBLN1/FOS/FOSB/PGF/WNT4	8
BP	GO:0001654	eye development	13/316	385/18614	0.0148314	0.144039	0.124851	ACHE/CDON/CHRDL1/COL5A1/COL5A2/FOXF2/GPM6A/LAMC3/MFAP5/PROM1/PROX1/PRPH2/SMOC1	13
BP	GO:0072006	nephron development	7/316	152/18614	0.0152384	0.147202	0.127592	FOXJ1/GPC3/GREM1/PROM1/SIX2/WNT11/WNT4	7
BP	GO:0040018	positive regulation of multicellular organism growth	3/316	31/18614	0.0153318	0.147202	0.127592	GHR/GPAM/IGF2	3
BP	GO:0061311	cell surface receptor signaling pathway involved in heart development	3/316	31/18614	0.0153318	0.147202	0.127592	MSX2/SNAI1/WNT11	3
BP	GO:0095500	acetylcholine receptor signaling pathway	3/316	31/18614	0.0153318	0.147202	0.127592	ACHE/ITPR1/RGS8	3
BP	GO:0032970	regulation of actin filament-based process	13/316	387/18614	0.0154172	0.147602	0.127939	ANK2/CGNL1/FHOD3/IQGAP2/KANK4/LMOD1/MAGEL2/NEB/ODAM/PROX1/SFRP1/WNT11/WNT4	13
BP	GO:0008306	associative learning	5/316	86/18614	0.0155591	0.148448	0.128672	ABCC8/FOS/KIT/RAG1/TAFA2	5
BP	GO:0032956	regulation of actin cytoskeleton organization	12/316	346/18614	0.0155936	0.148448	0.128672	CGNL1/FHOD3/IQGAP2/KANK4/LMOD1/MAGEL2/NEB/ODAM/PROX1/SFRP1/WNT11/WNT4	12
BP	GO:0072132	mesenchyme morphogenesis	4/316	57/18614	0.0159057	0.150992	0.130877	ADAMTS5/MSX2/SNAI1/WNT11	4
BP	GO:0150063	visual system development	13/316	389/18614	0.0160205	0.151259	0.131108	ACHE/CDON/CHRDL1/COL5A1/COL5A2/FOXF2/GPM6A/LAMC3/MFAP5/PROM1/PROX1/PRPH2/SMOC1	13
BP	GO:0006720	isoprenoid metabolic process	6/316	119/18614	0.0160235	0.151259	0.131108	AKR1B10/AKR1C1/AKR1C3/DGAT2/HSD17B6/LRP2	6
BP	GO:0035148	tube formation	7/316	154/18614	0.0162635	0.153095	0.1327	EGF/GREM1/LRP2/PROX1/SALL4/SFRP1/WNT4	7
BP	GO:0045765	regulation of angiogenesis	12/316	349/18614	0.0165741	0.154348	0.133786	ABCC8/ADAM12/ADM2/CAMP/CNMD/ECM1/GREM1/PGF/SFRP1/SMOC2/THBS2/TNN	12
BP	GO:0048705	skeletal system morphogenesis	9/316	229/18614	0.0166325	0.154348	0.133786	COL3A1/GHR/GREM1/MSX2/MYCN/NPPC/SFRP1/SFRP4/SIX2	9
BP	GO:0006654	phosphatidic acid biosynthetic process	3/316	32/18614	0.0167095	0.154348	0.133786	AGPAT4/GPAM/LIPI	3
BP	GO:0009072	aromatic amino acid metabolic process	3/316	32/18614	0.0167095	0.154348	0.133786	HGD/IYD/OCA2	3
BP	GO:0034694	response to prostaglandin	3/316	32/18614	0.0167095	0.154348	0.133786	AKR1C2/AKR1C3/SFRP1	3
BP	GO:0098868	bone growth	3/316	32/18614	0.0167095	0.154348	0.133786	ECM1/MSX2/NPPC	3
BP	GO:0060041	retina development in camera-type eye	7/316	155/18614	0.016794	0.154348	0.133786	ACHE/CDON/GPM6A/LAMC3/PROM1/PROX1/PRPH2	7
BP	GO:0002551	mast cell chemotaxis	2/316	12/18614	0.0169462	0.154348	0.133786	KIT/PGF	2
BP	GO:0003337	mesenchymal to epithelial transition involved in metanephros morphogenesis	2/316	12/18614	0.0169462	0.154348	0.133786	GREM1/SIX2	2
BP	GO:0014831	gastro-intestinal system smooth muscle contraction	2/316	12/18614	0.0169462	0.154348	0.133786	KIT/SPX	2
BP	GO:0042447	hormone catabolic process	2/316	12/18614	0.0169462	0.154348	0.133786	HSD17B6/MME	2
BP	GO:1902855	regulation of non-motile cilium assembly	2/316	12/18614	0.0169462	0.154348	0.133786	CENPJ/HAP1	2
BP	GO:0055001	muscle cell development	8/316	192/18614	0.0170441	0.154821	0.134196	ANK2/FHOD3/LMOD1/NEB/PI16/PROX1/SGCD/SORBS2	8
BP	GO:0098773	skin epidermis development	6/316	121/18614	0.0172612	0.156372	0.13554	FERMT1/FGF7/KRT27/MSX2/SNAI1/SOSTDC1	6
BP	GO:0007605	sensory perception of sound	7/316	156/18614	0.0173366	0.156634	0.135767	GJB6/KIT/LRP2/OTOS/PKHD1L1/SLC26A4/TMPRSS3	7
BP	GO:0071229	cellular response to acid chemical	5/316	89/18614	0.0178055	0.159089	0.137896	AVPR1A/COL1A2/COL3A1/COL5A2/COL6A1	5
BP	GO:2000177	regulation of neural precursor cell proliferation	5/316	89/18614	0.0178055	0.159089	0.137896	CDON/EGF/LRP2/PROX1/SLC16A2	5
BP	GO:0051785	positive regulation of nuclear division	4/316	59/18614	0.0178528	0.159089	0.137896	EGF/IGF2/MSX2/WNT4	4
BP	GO:0048592	eye morphogenesis	7/316	157/18614	0.0178915	0.159089	0.137896	CDON/COL5A1/COL5A2/FOXF2/MFAP5/PROM1/PROX1	7
BP	GO:0048754	branching morphogenesis of an epithelial tube	7/316	157/18614	0.0178915	0.159089	0.137896	EGF/GPC3/GREM1/MSX2/MYCN/SIX2/WNT4	7
BP	GO:0098661	inorganic anion transmembrane transport	6/316	122/18614	0.0179041	0.159089	0.137896	CLCNKA/GABRB3/OCA2/SLC26A4/SLC26A7/SLC5A5	6
BP	GO:0048880	sensory system development	13/316	395/18614	0.0179389	0.159089	0.137896	ACHE/CDON/CHRDL1/COL5A1/COL5A2/FOXF2/GPM6A/LAMC3/MFAP5/PROM1/PROX1/PRPH2/SMOC1	13
BP	GO:0090183	regulation of kidney development	3/316	33/18614	0.0181542	0.159738	0.138458	GREM1/SIX2/WNT4	3
BP	GO:0090279	regulation of calcium ion import	3/316	33/18614	0.0181542	0.159738	0.138458	ATP2C2/EGF/PLPP4	3
BP	GO:1905145	cellular response to acetylcholine	3/316	33/18614	0.0181542	0.159738	0.138458	ACHE/ITPR1/RGS8	3
BP	GO:0120254	olefinic compound metabolic process	7/316	158/18614	0.0184587	0.161994	0.140414	AKR1B10/AKR1C1/AKR1C2/AKR1C3/DGAT2/HSD17B6/WNT4	7
BP	GO:0060395	SMAD protein signal transduction	5/316	90/18614	0.0185994	0.162805	0.141116	BMP8A/CILP/FOS/GDF10/GDF6	5
BP	GO:0001658	branching involved in ureteric bud morphogenesis	4/316	60/18614	0.0188795	0.164829	0.142871	GPC3/GREM1/SIX2/WNT4	4
BP	GO:0007431	salivary gland development	3/316	34/18614	0.0196663	0.1694	0.146833	FGF7/SEMA3C/TFCP2L1	3
BP	GO:0048841	regulation of axon extension involved in axon guidance	3/316	34/18614	0.0196663	0.1694	0.146833	SEMA3C/SEMA3D/SEMA6D	3
BP	GO:0098801	regulation of renal system process	3/316	34/18614	0.0196663	0.1694	0.146833	AGTR1/AVPR1A/SPX	3
BP	GO:0003084	positive regulation of systemic arterial blood pressure	2/316	13/18614	0.0198052	0.1694	0.146833	AVPR1A/SPX	2
BP	GO:0016024	CDP-diacylglycerol biosynthetic process	2/316	13/18614	0.0198052	0.1694	0.146833	AGPAT4/GPAM	2
BP	GO:0042117	monocyte activation	2/316	13/18614	0.0198052	0.1694	0.146833	MT1G/NPY	2
BP	GO:0042362	fat-soluble vitamin biosynthetic process	2/316	13/18614	0.0198052	0.1694	0.146833	CYP27B1/SNAI1	2
BP	GO:0070493	thrombin-activated receptor signaling pathway	2/316	13/18614	0.0198052	0.1694	0.146833	F2RL2/IQGAP2	2
BP	GO:0031623	receptor internalization	6/316	125/18614	0.0199307	0.170042	0.147389	ACHE/EGF/GREM1/LRRTM1/SELE/SFRP4	6
BP	GO:0050673	epithelial cell proliferation	15/316	488/18614	0.0200974	0.171031	0.148247	AGTR1/CNMD/ECM1/EGF/FERMT1/FGF7/GPC3/IGF2/KIT/MYCN/ODAM/PGF/PROX1/SFRP1/XDH	15
BP	GO:0031589	cell-substrate adhesion	12/316	359/18614	0.0201805	0.171306	0.148485	CCN1/COL17A1/COL3A1/FAT2/FBLN1/FERMT1/GREM1/NPY/SFRP1/ST6GAL1/TNN/WNT4	12
BP	GO:0009798	axis specification	5/316	92/18614	0.0202563	0.171517	0.148668	CHRDL1/FOXA2/GPC3/SFRP1/SIX2	5
BP	GO:0003206	cardiac chamber morphogenesis	6/316	126/18614	0.0206395	0.173454	0.150347	CCN1/LRP2/MSX2/PROX1/SEMA3C/WNT11	6
BP	GO:0010927	cellular component assembly involved in morphogenesis	6/316	126/18614	0.0206395	0.173454	0.150347	ANK2/FHOD3/LMOD1/NEB/PROX1/UGT8	6
BP	GO:0021987	cerebral cortex development	6/316	126/18614	0.0206395	0.173454	0.150347	CDON/COL3A1/FOXP2/NEFL/NPY/TUBB2B	6
BP	GO:0048048	embryonic eye morphogenesis	3/316	35/18614	0.0212459	0.178106	0.154379	FOXF2/MFAP5/PROX1	3
BP	GO:0090066	regulation of anatomical structure size	15/316	492/18614	0.0214366	0.179259	0.155379	AGTR1/AQP4/AVPR1A/DEPTOR/FHOD3/KANK4/LMOD1/NEB/NEFL/NPPC/NPR3/SEMA3C/SEMA3D/SEMA6D/SOD3	15
BP	GO:0051962	positive regulation of nervous system development	10/316	280/18614	0.021768	0.181579	0.15739	CDON/CUX2/HAP1/KIT/LRP2/LRRTM1/MME/NEFL/SYNDIG1/THBS2	10
BP	GO:1901379	regulation of potassium ion transmembrane transport	5/316	94/18614	0.0220071	0.183121	0.158725	ABCC8/ANK2/DPP6/FHL1/KCNAB1	5
BP	GO:0051965	positive regulation of synapse assembly	4/316	63/18614	0.022176	0.18362	0.159158	CUX2/LRRTM1/SYNDIG1/THBS2	4
BP	GO:0060393	regulation of pathway-restricted SMAD protein phosphorylation	4/316	63/18614	0.022176	0.18362	0.159158	BMP8A/GDF10/GDF6/GREM1	4
BP	GO:0031032	actomyosin structure organization	8/316	202/18614	0.0223447	0.184563	0.159975	CGNL1/FHOD3/LMOD1/NEB/PROX1/SFRP1/WNT11/WNT4	8
BP	GO:0016049	cell growth	15/316	495/18614	0.0224846	0.185264	0.160584	AGTR1/AVPR1A/CYP27B1/FHL1/FLRT1/GREM1/IGFBPL1/PI16/SEMA3C/SEMA3D/SEMA6D/SFRP1/SORBS2/TNN/WNT11	15
BP	GO:0008202	steroid metabolic process	11/316	323/18614	0.0226313	0.185901	0.161136	AKR1C1/AKR1C2/AKR1C3/CYP27B1/DGAT2/HSD17B6/KIT/LRP2/PROX1/SNAI1/WNT4	11
BP	GO:0046341	CDP-diacylglycerol metabolic process	2/316	14/18614	0.0228502	0.185901	0.161136	AGPAT4/GPAM	2
BP	GO:0009636	response to toxic substance	9/316	242/18614	0.0228592	0.185901	0.161136	AKR1B10/FOS/IPCEF1/NEFL/NQO1/PENK/SLC47A2/SOD3/TPO	9
BP	GO:0046473	phosphatidic acid metabolic process	3/316	36/18614	0.0228929	0.185901	0.161136	AGPAT4/GPAM/LIPI	3
BP	GO:1905144	response to acetylcholine	3/316	36/18614	0.0228929	0.185901	0.161136	ACHE/ITPR1/RGS8	3
BP	GO:1905332	positive regulation of morphogenesis of an epithelium	3/316	36/18614	0.0228929	0.185901	0.161136	EGF/GREM1/WNT4	3
BP	GO:0040014	regulation of multicellular organism growth	4/316	64/18614	0.0233479	0.189141	0.163944	GHR/GPAM/IGF2/NPPC	4
BP	GO:0007044	cell-substrate junction assembly	5/316	96/18614	0.0238533	0.192771	0.16709	COL17A1/GREM1/LAMA3/SFRP1/WNT4	5
BP	GO:0006816	calcium ion transport	14/316	455/18614	0.0240403	0.193818	0.167998	ANK2/ATP2C2/CACNA2D3/CYP27B1/EGF/GPM6A/GRIN2C/HAP1/ITPR1/PLCH1/PLP1/PLPP4/SLC24A3/TRPV6	14
BP	GO:0098930	axonal transport	4/316	65/18614	0.0245568	0.196976	0.170735	DLG2/HAP1/KIF1A/NEFL	4
BP	GO:0032094	response to food	3/316	37/18614	0.0246074	0.196976	0.170735	GHR/NPY/SPX	3
BP	GO:0033280	response to vitamin D	3/316	37/18614	0.0246074	0.196976	0.170735	CYP27B1/PENK/SFRP1	3
BP	GO:0048638	regulation of developmental growth	11/316	328/18614	0.0249732	0.19943	0.172862	GHR/GPAM/IGF2/KCNK2/NPPC/PI16/PROX1/RAG2/SEMA3C/SEMA3D/SEMA6D	11
BP	GO:0007568	aging	7/316	169/18614	0.0255521	0.201536	0.174687	AVPR1A/FOS/GJB6/MME/NPY/NQO1/PENK	7
BP	GO:0097306	cellular response to alcohol	5/316	98/18614	0.0257965	0.201536	0.174687	AKR1C2/AKR1C3/FOS/SFRP1/SLC5A5	5
BP	GO:1902476	chloride transmembrane transport	5/316	98/18614	0.0257965	0.201536	0.174687	CLCNKA/GABRB3/OCA2/SLC26A4/SLC26A7	5
BP	GO:0032095	regulation of response to food	2/316	15/18614	0.026074	0.201536	0.174687	NPY/SPX	2
BP	GO:0034310	primary alcohol catabolic process	2/316	15/18614	0.026074	0.201536	0.174687	AKR1B10/AKR1C3	2
BP	GO:0042074	cell migration involved in gastrulation	2/316	15/18614	0.026074	0.201536	0.174687	GPC3/WNT11	2
BP	GO:0048820	hair follicle maturation	2/316	15/18614	0.026074	0.201536	0.174687	FERMT1/MSX2	2
BP	GO:0060026	convergent extension	2/316	15/18614	0.026074	0.201536	0.174687	SFRP1/WNT11	2
BP	GO:0072148	epithelial cell fate commitment	2/316	15/18614	0.026074	0.201536	0.174687	PROX1/SOSTDC1	2
BP	GO:0072283	metanephric renal vesicle morphogenesis	2/316	15/18614	0.026074	0.201536	0.174687	GREM1/SIX2	2
BP	GO:0097531	mast cell migration	2/316	15/18614	0.026074	0.201536	0.174687	KIT/PGF	2
BP	GO:1904251	regulation of bile acid metabolic process	2/316	15/18614	0.026074	0.201536	0.174687	KIT/PROX1	2
BP	GO:2000052	positive regulation of non-canonical Wnt signaling pathway	2/316	15/18614	0.026074	0.201536	0.174687	GPC3/SFRP1	2
BP	GO:2000671	regulation of motor neuron apoptotic process	2/316	15/18614	0.026074	0.201536	0.174687	CNTFR/NEFL	2
BP	GO:0001662	behavioral fear response	3/316	38/18614	0.0263894	0.201661	0.174796	GRIK2/PENK/RAG1	3
BP	GO:0045880	positive regulation of smoothened signaling pathway	3/316	38/18614	0.0263894	0.201661	0.174796	GPC3/SCUBE1/SFRP1	3
BP	GO:0046676	negative regulation of insulin secretion	3/316	38/18614	0.0263894	0.201661	0.174796	ABCC8/BMP8A/SFRP1	3
BP	GO:0048846	axon extension involved in axon guidance	3/316	38/18614	0.0263894	0.201661	0.174796	SEMA3C/SEMA3D/SEMA6D	3
BP	GO:1902284	neuron projection extension involved in neuron projection guidance	3/316	38/18614	0.0263894	0.201661	0.174796	SEMA3C/SEMA3D/SEMA6D	3
BP	GO:0009952	anterior/posterior pattern specification	8/316	209/18614	0.0266863	0.203453	0.176349	BARX1/CDON/FOXA2/GPC3/MSX2/SEMA3C/SFRP1/SIX2	8
BP	GO:0006493	protein O-linked glycosylation	5/316	99/18614	0.0268051	0.203453	0.176349	B3GALT2/GALNT17/GALNT9/GCNT3/ST6GAL1	5
BP	GO:0060349	bone morphogenesis	5/316	99/18614	0.0268051	0.203453	0.176349	COL3A1/GHR/MSX2/NPPC/SFRP4	5
BP	GO:0060389	pathway-restricted SMAD protein phosphorylation	4/316	67/18614	0.0270862	0.205125	0.177799	BMP8A/GDF10/GDF6/GREM1	4
BP	GO:0050678	regulation of epithelial cell proliferation	13/316	419/18614	0.0273868	0.206936	0.179368	AGTR1/CNMD/ECM1/EGF/FGF7/GPC3/IGF2/MYCN/ODAM/PGF/PROX1/SFRP1/XDH	13
BP	GO:0010565	regulation of cellular ketone metabolic process	6/316	135/18614	0.0277986	0.209578	0.181658	AKR1C3/AVPR1A/DGAT2/PPARGC1A/PROX1/WNT4	6
BP	GO:0002209	behavioral defense response	3/316	39/18614	0.0282387	0.210401	0.182371	GRIK2/PENK/RAG1	3
BP	GO:0007588	excretion	3/316	39/18614	0.0282387	0.210401	0.182371	AGTR1/AVPR1A/SPX	3
BP	GO:0030279	negative regulation of ossification	3/316	39/18614	0.0282387	0.210401	0.182371	ECM1/GREM1/SFRP1	3
BP	GO:0032350	regulation of hormone metabolic process	3/316	39/18614	0.0282387	0.210401	0.182371	AKR1C3/CYP27B1/WNT4	3
BP	GO:0098926	postsynaptic signal transduction	3/316	39/18614	0.0282387	0.210401	0.182371	ACHE/ITPR1/RGS8	3
BP	GO:0015909	long-chain fatty acid transport	4/316	68/18614	0.0284072	0.210401	0.182371	FABP4/PLA2R1/SLC27A4/SPX	4
BP	GO:0035019	somatic stem cell population maintenance	4/316	68/18614	0.0284072	0.210401	0.182371	KIT/SALL4/SFRP1/SIX2	4
BP	GO:0061180	mammary gland epithelium development	4/316	68/18614	0.0284072	0.210401	0.182371	ATP2C2/MSX2/SOSTDC1/WNT4	4
BP	GO:0001101	response to acid chemical	6/316	136/18614	0.0286834	0.211516	0.183338	AVPR1A/COL1A2/COL3A1/COL5A2/COL6A1/NQO1	6
BP	GO:0030879	mammary gland development	6/316	136/18614	0.0286834	0.211516	0.183338	ATP2C2/EGF/MSX2/SOSTDC1/WNT4/XDH	6
BP	GO:0042249	establishment of planar polarity of embryonic epithelium	2/316	16/18614	0.0294699	0.21543	0.186731	FOXF2/SFRP1	2
BP	GO:0060841	venous blood vessel development	2/316	16/18614	0.0294699	0.21543	0.186731	PROX1/SEMA3C	2
BP	GO:0061101	neuroendocrine cell differentiation	2/316	16/18614	0.0294699	0.21543	0.186731	WNT11/WNT4	2
BP	GO:0072176	nephric duct development	2/316	16/18614	0.0294699	0.21543	0.186731	GPC3/WNT11	2
BP	GO:0061041	regulation of wound healing	6/316	137/18614	0.0295865	0.215815	0.187064	ABCC8/FERMT1/FOXA2/SMOC2/TSPAN8/WNT4	6
BP	GO:0030858	positive regulation of epithelial cell differentiation	4/316	69/18614	0.0297659	0.216188	0.187387	CYP27B1/FOXJ1/PROM1/SFRP4	4
BP	GO:1901016	regulation of potassium ion transmembrane transporter activity	4/316	69/18614	0.0297659	0.216188	0.187387	ABCC8/ANK2/FHL1/KCNAB1	4
BP	GO:0046620	regulation of organ growth	5/316	102/18614	0.0299801	0.217142	0.188215	IGF2/KCNK2/PI16/PROX1/RAG2	5
BP	GO:1901888	regulation of cell junction assembly	8/316	214/18614	0.0301255	0.217142	0.188215	CUX2/GREM1/LRRTM1/SFRP1/SNAI1/SYNDIG1/THBS2/WNT4	8
BP	GO:0010863	positive regulation of phospholipase C activity	3/316	40/18614	0.0301551	0.217142	0.188215	AVPR1A/KIT/SELE	3
BP	GO:0071392	cellular response to estradiol stimulus	3/316	40/18614	0.0301551	0.217142	0.188215	AQP4/MSX2/SFRP1	3
BP	GO:0048545	response to steroid hormone	11/316	339/18614	0.0307378	0.220867	0.191443	AKR1C3/AQP4/AVPR1A/ESRRG/FIBIN/FOS/FOSB/GHR/NEFL/SCGB2A1/SFRP1	11
BP	GO:0010906	regulation of glucose metabolic process	5/316	103/18614	0.0310888	0.221556	0.19204	DGAT2/FOXA2/IGF2/PPARGC1A/TFF3	5
BP	GO:0150115	cell-substrate junction organization	5/316	103/18614	0.0310888	0.221556	0.19204	COL17A1/GREM1/LAMA3/SFRP1/WNT4	5
BP	GO:0030239	myofibril assembly	4/316	70/18614	0.0311625	0.221556	0.19204	FHOD3/LMOD1/NEB/PROX1	4
BP	GO:0043627	response to estrogen	4/316	70/18614	0.0311625	0.221556	0.19204	CYP27B1/MME/SFRP1/TNFRSF11B	4
BP	GO:2000379	positive regulation of reactive oxygen species metabolic process	4/316	70/18614	0.0311625	0.221556	0.19204	AGTR1/AKR1C1/AKR1C3/XDH	4
BP	GO:0006898	receptor-mediated endocytosis	9/316	256/18614	0.0312632	0.221804	0.192256	ACHE/EGF/GREM1/LRP1B/LRP2/LRRTM1/PLA2R1/SELE/SFRP4	9
BP	GO:0003203	endocardial cushion morphogenesis	3/316	41/18614	0.0321383	0.226709	0.196507	ADAMTS5/MSX2/SNAI1	3
BP	GO:0072210	metanephric nephron development	3/316	41/18614	0.0321383	0.226709	0.196507	GREM1/SIX2/WNT4	3
BP	GO:0110020	regulation of actomyosin structure organization	5/316	104/18614	0.0322229	0.226709	0.196507	CGNL1/PROX1/SFRP1/WNT11/WNT4	5
BP	GO:0055002	striated muscle cell development	4/316	71/18614	0.032597	0.226709	0.196507	FHOD3/LMOD1/NEB/PROX1	4
BP	GO:0003198	epithelial to mesenchymal transition involved in endocardial cushion formation	2/316	17/18614	0.0330309	0.226709	0.196507	MSX2/SNAI1	2
BP	GO:0006677	glycosylceramide metabolic process	2/316	17/18614	0.0330309	0.226709	0.196507	B3GALT2/UGT8	2
BP	GO:0008228	opsonization	2/316	17/18614	0.0330309	0.226709	0.196507	COLEC10/FCN1	2
BP	GO:0010566	regulation of ketone biosynthetic process	2/316	17/18614	0.0330309	0.226709	0.196507	AKR1C3/WNT4	2
BP	GO:0033151	V(D)J recombination	2/316	17/18614	0.0330309	0.226709	0.196507	RAG1/RAG2	2
BP	GO:0044539	long-chain fatty acid import into cell	2/316	17/18614	0.0330309	0.226709	0.196507	SLC27A4/SPX	2
BP	GO:0045836	positive regulation of meiotic nuclear division	2/316	17/18614	0.0330309	0.226709	0.196507	MSX2/WNT4	2
BP	GO:0050872	white fat cell differentiation	2/316	17/18614	0.0330309	0.226709	0.196507	ADIG/FABP4	2
BP	GO:0051969	regulation of transmission of nerve impulse	2/316	17/18614	0.0330309	0.226709	0.196507	AVPR1A/FGF12	2
BP	GO:0055089	fatty acid homeostasis	2/316	17/18614	0.0330309	0.226709	0.196507	DGAT2/GPAM	2
BP	GO:0070206	protein trimerization	2/316	17/18614	0.0330309	0.226709	0.196507	COL1A2/SCARA5	2
BP	GO:0090399	replicative senescence	2/316	17/18614	0.0330309	0.226709	0.196507	MME/PLA2R1	2
BP	GO:0006766	vitamin metabolic process	5/316	105/18614	0.0333825	0.228176	0.197778	AKR1C3/CYP27B1/LRP2/NQO1/SNAI1	5
BP	GO:0001659	temperature homeostasis	7/316	179/18614	0.0334477	0.228176	0.197778	ACHE/ADAMTS5/ESRRG/FABP4/MAP2K6/NPR3/PPARGC1A	7
BP	GO:0050954	sensory perception of mechanical stimulus	7/316	179/18614	0.0334477	0.228176	0.197778	GJB6/KIT/LRP2/OTOS/PKHD1L1/SLC26A4/TMPRSS3	7
BP	GO:1901215	negative regulation of neuron death	8/316	219/18614	0.0338582	0.230509	0.199801	CNTFR/GHR/GRIK2/HYOU1/NEFL/NPPC/NPY/PPARGC1A	8
BP	GO:1900274	regulation of phospholipase C activity	3/316	42/18614	0.0341882	0.232287	0.201342	AVPR1A/KIT/SELE	3
BP	GO:0034765	regulation of monoatomic ion transmembrane transport	14/316	478/18614	0.0344214	0.233401	0.202308	ABCC8/ANK2/CACNA2D3/CLCNKA/DPP6/FGF12/FHL1/GRIN2C/HAP1/KCNAB1/KCNJ13/KCNK16/KCNK17/PLP1	14
BP	GO:0045109	intermediate filament organization	4/316	73/18614	0.0355804	0.240775	0.208699	KRT27/KRT5/KRT78/NEFL	4
BP	GO:1902414	protein localization to cell junction	5/316	107/18614	0.035779	0.241634	0.209443	CGNL1/DLG2/GRIN2C/LRRTM1/NRXN2	5
BP	GO:0010810	regulation of cell-substrate adhesion	8/316	222/18614	0.0362426	0.242268	0.209993	CCN1/FBLN1/FERMT1/GREM1/NPY/SFRP1/ST6GAL1/WNT4	8
BP	GO:0010907	positive regulation of glucose metabolic process	3/316	43/18614	0.0363042	0.242268	0.209993	DGAT2/IGF2/PPARGC1A	3
BP	GO:0014002	astrocyte development	3/316	43/18614	0.0363042	0.242268	0.209993	LAMC3/PLP1/ROR2	3
BP	GO:0016266	O-glycan processing	3/316	43/18614	0.0363042	0.242268	0.209993	GALNT9/GCNT3/ST6GAL1	3
BP	GO:0071604	transforming growth factor beta production	3/316	43/18614	0.0363042	0.242268	0.209993	COL3A1/FERMT1/WNT11	3
BP	GO:0090278	negative regulation of peptide hormone secretion	3/316	43/18614	0.0363042	0.242268	0.209993	ABCC8/BMP8A/SFRP1	3
BP	GO:0098754	detoxification	6/316	144/18614	0.0364324	0.242367	0.210079	AKR1B10/IPCEF1/NQO1/SLC47A2/SOD3/TPO	6
BP	GO:0003128	heart field specification	2/316	18/18614	0.0367506	0.242367	0.210079	LRP2/WNT11	2
BP	GO:0019896	axonal transport of mitochondrion	2/316	18/18614	0.0367506	0.242367	0.210079	HAP1/NEFL	2
BP	GO:0042574	retinal metabolic process	2/316	18/18614	0.0367506	0.242367	0.210079	AKR1C1/AKR1C3	2
BP	GO:1900037	regulation of cellular response to hypoxia	2/316	18/18614	0.0367506	0.242367	0.210079	HYOU1/KCNK2	2
BP	GO:1902358	sulfate transmembrane transport	2/316	18/18614	0.0367506	0.242367	0.210079	SLC26A4/SLC26A7	2
BP	GO:0006109	regulation of carbohydrate metabolic process	7/316	183/18614	0.0370156	0.242692	0.210361	DGAT2/EGF/FOXA2/IGF2/PPARGC1A/SLC4A4/TFF3	7
BP	GO:0032963	collagen metabolic process	5/316	108/18614	0.037016	0.242692	0.210361	ADAMTS2/COL1A2/COL5A1/NPPC/WNT4	5
BP	GO:0043266	regulation of potassium ion transport	5/316	108/18614	0.037016	0.242692	0.210361	ABCC8/ANK2/DPP6/FHL1/KCNAB1	5
BP	GO:1901616	organic hydroxy compound catabolic process	4/316	74/18614	0.0371294	0.242964	0.210596	AKR1B10/AKR1C3/HSD17B6/MIOX	4
BP	GO:0035264	multicellular organism growth	6/316	145/18614	0.0374865	0.244824	0.212209	APBA2/COL3A1/GHR/GPAM/IGF2/NPPC	6
BP	GO:0007596	blood coagulation	8/316	224/18614	0.0378936	0.246864	0.213977	COL3A1/DGKI/F2RL2/FBLN1/FOXA2/PAPSS2/SCUBE1/TSPAN8	8
BP	GO:0021543	pallium development	7/316	184/18614	0.0379453	0.246864	0.213977	CDON/COL3A1/FOXP2/NEFL/NPY/PROX1/TUBB2B	7
BP	GO:0001708	cell fate specification	5/316	109/18614	0.038279	0.24799	0.214953	CDON/FOXA2/SIX2/TBX22/WNT11	5
BP	GO:0007631	feeding behavior	5/316	109/18614	0.038279	0.24799	0.214953	ADM2/CNTFR/FOS/NPY/PPY	5
BP	GO:0002792	negative regulation of peptide secretion	3/316	44/18614	0.0384861	0.24799	0.214953	ABCC8/BMP8A/SFRP1	3
BP	GO:0042596	fear response	3/316	44/18614	0.0384861	0.24799	0.214953	GRIK2/PENK/RAG1	3
BP	GO:0007224	smoothened signaling pathway	6/316	146/18614	0.0385599	0.24799	0.214953	CDON/CENPJ/GAS1/GPC3/SCUBE1/SFRP1	6
BP	GO:0062013	positive regulation of small molecule metabolic process	6/316	146/18614	0.0385599	0.24799	0.214953	AVPR1A/DGAT2/IGF2/PPARGC1A/SLC4A4/WNT4	6
BP	GO:2000242	negative regulation of reproductive process	4/316	75/18614	0.0387168	0.248525	0.215417	KIT/NPPC/SNAI1/WNT4	4
BP	GO:0030900	forebrain development	12/316	397/18614	0.0393159	0.251891	0.218334	AVPR1A/CDON/COL3A1/FOXP2/HAP1/LRP2/NEFL/NPY/PROX1/SOX3/TUBB2B/WNT4	12
BP	GO:0090263	positive regulation of canonical Wnt signaling pathway	5/316	110/18614	0.0395681	0.25291	0.219218	DACT1/EGF/GPC3/SFRP1/SFRP4	5
BP	GO:0008272	sulfate transport	2/316	19/18614	0.0406227	0.25291	0.219218	SLC26A4/SLC26A7	2
BP	GO:0030903	notochord development	2/316	19/18614	0.0406227	0.25291	0.219218	ID3/WNT11	2
BP	GO:0045722	positive regulation of gluconeogenesis	2/316	19/18614	0.0406227	0.25291	0.219218	DGAT2/PPARGC1A	2
BP	GO:0045947	negative regulation of translational initiation	2/316	19/18614	0.0406227	0.25291	0.219218	C8orf88/PAIP2B	2
BP	GO:0051152	positive regulation of smooth muscle cell differentiation	2/316	19/18614	0.0406227	0.25291	0.219218	KIT/OLFM2	2
BP	GO:0051797	regulation of hair follicle development	2/316	19/18614	0.0406227	0.25291	0.219218	FERMT1/MSX2	2
BP	GO:0055062	phosphate ion homeostasis	2/316	19/18614	0.0406227	0.25291	0.219218	ENPP3/SFRP4	2
BP	GO:0060977	coronary vasculature morphogenesis	2/316	19/18614	0.0406227	0.25291	0.219218	LRP2/SGCD	2
BP	GO:0072074	kidney mesenchyme development	2/316	19/18614	0.0406227	0.25291	0.219218	SIX2/WNT4	2
BP	GO:0140354	lipid import into cell	2/316	19/18614	0.0406227	0.25291	0.219218	SLC27A4/SPX	2
BP	GO:1904862	inhibitory synapse assembly	2/316	19/18614	0.0406227	0.25291	0.219218	GABRB3/LGI2	2
BP	GO:0060443	mammary gland morphogenesis	3/316	45/18614	0.0407333	0.25291	0.219218	MSX2/SOSTDC1/WNT4	3
BP	GO:0070741	response to interleukin-6	3/316	45/18614	0.0407333	0.25291	0.219218	AQP4/CAMP/FOXA2	3
BP	GO:0060078	regulation of postsynaptic membrane potential	6/316	148/18614	0.0407651	0.25291	0.219218	CUX2/GABRB3/GRIK2/GRIK3/GRIK4/GRIN2C	6
BP	GO:0090596	sensory organ morphogenesis	9/316	269/18614	0.040805	0.25291	0.219218	CDON/COL5A1/COL5A2/FOXF2/GJB6/MFAP5/PROM1/PROX1/SIX2	9
BP	GO:0008217	regulation of blood pressure	7/316	187/18614	0.0408259	0.25291	0.219218	ADM2/AGTR1/AVPR1A/COL1A2/NPR3/NPY/SPX	7
BP	GO:0019722	calcium-mediated signaling	7/316	187/18614	0.0408259	0.25291	0.219218	AGTR1/ANK2/AVPR1A/GRIN2C/ITPR1/SELE/SGCD	7
BP	GO:0050817	coagulation	8/316	229/18614	0.0422403	0.261192	0.226396	COL3A1/DGKI/F2RL2/FBLN1/FOXA2/PAPSS2/SCUBE1/TSPAN8	8
BP	GO:0030517	negative regulation of axon extension	3/316	46/18614	0.0430455	0.264377	0.229157	SEMA3C/SEMA3D/SEMA6D	3
BP	GO:0046427	positive regulation of receptor signaling pathway via JAK-STAT	3/316	46/18614	0.0430455	0.264377	0.229157	CENPJ/GHR/KIT	3
BP	GO:0050768	negative regulation of neurogenesis	6/316	150/18614	0.0430485	0.264377	0.229157	ABCC8/MYCN/PROX1/SEMA3C/SEMA3D/SEMA6D	6
BP	GO:0007599	hemostasis	8/316	230/18614	0.0431476	0.264377	0.229157	COL3A1/DGKI/F2RL2/FBLN1/FOXA2/PAPSS2/SCUBE1/TSPAN8	8
BP	GO:0050920	regulation of chemotaxis	8/316	230/18614	0.0431476	0.264377	0.229157	GREM1/PGF/SEMA3C/SEMA3D/SEMA6D/SMOC2/ST6GAL1/TUBB2B	8
BP	GO:0043547	positive regulation of GTPase activity	9/316	272/18614	0.0432589	0.264578	0.229331	ARHGAP24/FOXJ1/ODAM/RGS16/RGS8/SFRP1/SLC27A4/WNT11/WNT4	9
BP	GO:0006821	chloride transport	5/316	113/18614	0.0435925	0.264924	0.229631	CLCNKA/GABRB3/OCA2/SLC26A4/SLC26A7	5
BP	GO:0007200	phospholipase C-activating G protein-coupled receptor signaling pathway	5/316	113/18614	0.0435925	0.264924	0.229631	AGTR1/F2RL2/GNA14/ITPR1/NPR3	5
BP	GO:0044344	cellular response to fibroblast growth factor stimulus	5/316	113/18614	0.0435925	0.264924	0.229631	FGF7/FLRT1/SFRP1/SMOC2/WNT4	5
BP	GO:0008088	axo-dendritic transport	4/316	78/18614	0.0437086	0.264924	0.229631	DLG2/HAP1/KIF1A/NEFL	4
BP	GO:0035418	protein localization to synapse	4/316	78/18614	0.0437086	0.264924	0.229631	DLG2/GRIN2C/LRRTM1/NRXN2	4
BP	GO:0051495	positive regulation of cytoskeleton organization	7/316	190/18614	0.0438454	0.265277	0.229937	CENPJ/LMOD1/MAGEL2/PROX1/SFRP1/WNT11/WNT4	7
BP	GO:0045834	positive regulation of lipid metabolic process	6/316	151/18614	0.0442197	0.266265	0.230793	AVPR1A/CCN1/DGAT2/KIT/PPARGC1A/WNT4	6
BP	GO:0070588	calcium ion transmembrane transport	11/316	360/18614	0.0442738	0.266265	0.230793	ANK2/ATP2C2/CACNA2D3/GPM6A/GRIN2C/HAP1/ITPR1/PLCH1/PLP1/SLC24A3/TRPV6	11
BP	GO:0001667	ameboidal-type cell migration	14/316	496/18614	0.0445627	0.266265	0.230793	EGF/FAT2/FERMT1/FGF7/GPC3/GREM1/KIT/PROX1/SEMA3C/SEMA3D/SEMA6D/SMOC2/SNAI1/WNT11	14
BP	GO:0009110	vitamin biosynthetic process	2/316	20/18614	0.0446408	0.266265	0.230793	CYP27B1/SNAI1	2
BP	GO:0032098	regulation of appetite	2/316	20/18614	0.0446408	0.266265	0.230793	NPY/SPX	2
BP	GO:0035902	response to immobilization stress	2/316	20/18614	0.0446408	0.266265	0.230793	FOS/TFF1	2
BP	GO:0048643	positive regulation of skeletal muscle tissue development	2/316	20/18614	0.0446408	0.266265	0.230793	CDON/IGF2	2
BP	GO:0051546	keratinocyte migration	2/316	20/18614	0.0446408	0.266265	0.230793	FERMT1/FGF7	2
BP	GO:0050878	regulation of body fluid levels	11/316	361/18614	0.0450063	0.267971	0.232272	AQP4/COL3A1/DGKI/F2RL2/FBLN1/FOXA2/NPR3/PAPSS2/SCUBE1/TSPAN8/XDH	11
BP	GO:0007612	learning	6/316	152/18614	0.0454107	0.268077	0.232364	ABCC8/FOS/KIT/NRXN2/RAG1/TAFA2	6
BP	GO:0048806	genitalia development	3/316	47/18614	0.0454219	0.268077	0.232364	FOXF2/LRP2/ROR2	3
BP	GO:0050919	negative chemotaxis	3/316	47/18614	0.0454219	0.268077	0.232364	SEMA3C/SEMA3D/SEMA6D	3
BP	GO:0061383	trabecula morphogenesis	3/316	47/18614	0.0454219	0.268077	0.232364	GREM1/MSX2/SFRP1	3
BP	GO:0120163	negative regulation of cold-induced thermogenesis	3/316	47/18614	0.0454219	0.268077	0.232364	ADAMTS5/MAP2K6/NPR3	3
BP	GO:0048259	regulation of receptor-mediated endocytosis	5/316	115/18614	0.0464072	0.272936	0.236576	EGF/GREM1/LRRTM1/SELE/SFRP4	5
BP	GO:1990748	cellular detoxification	5/316	115/18614	0.0464072	0.272936	0.236576	AKR1B10/IPCEF1/NQO1/SOD3/TPO	5
BP	GO:0007611	learning or memory	9/316	276/18614	0.0466825	0.274076	0.237564	ABCC8/CUX2/FOS/KCNK2/KIT/MME/NRXN2/RAG1/TAFA2	9
BP	GO:0050807	regulation of synapse organization	8/316	234/18614	0.0469055	0.274907	0.238284	CUX2/GPM6A/KIF1A/LRRTM1/NEFL/ROR2/SYNDIG1/THBS2	8
BP	GO:0048844	artery morphogenesis	4/316	80/18614	0.0472279	0.275837	0.239091	COL3A1/LRP2/PROX1/WNT11	4
BP	GO:0071230	cellular response to amino acid stimulus	4/316	80/18614	0.0472279	0.275837	0.239091	COL1A2/COL3A1/COL5A2/COL6A1	4
BP	GO:0048640	negative regulation of developmental growth	5/316	116/18614	0.0478542	0.27714	0.24022	KCNK2/PI16/SEMA3C/SEMA3D/SEMA6D	5
BP	GO:0007520	myoblast fusion	3/316	48/18614	0.0478622	0.27714	0.24022	ADAM12/ADAMTS5/CDON	3
BP	GO:0043268	positive regulation of potassium ion transport	3/316	48/18614	0.0478622	0.27714	0.24022	ABCC8/ANK2/FHL1	3
BP	GO:0060976	coronary vasculature development	3/316	48/18614	0.0478622	0.27714	0.24022	GPC3/LRP2/SGCD	3
BP	GO:0070509	calcium ion import	3/316	48/18614	0.0478622	0.27714	0.24022	ATP2C2/EGF/PLPP4	3
BP	GO:0045664	regulation of neuron differentiation	7/316	194/18614	0.0480905	0.277984	0.240952	CDON/GDF6/MYCL/MYCN/PROX1/SFRP1/SOX3	7
BP	GO:0006066	alcohol metabolic process	11/316	366/18614	0.0487937	0.278262	0.241192	AKR1B10/AKR1C1/AKR1C2/AKR1C3/CYP27B1/DGAT2/HSD17B6/IP6K3/LRP2/MIOX/WNT4	11
BP	GO:0007213	G protein-coupled acetylcholine receptor signaling pathway	2/316	21/18614	0.048799	0.278262	0.241192	ITPR1/RGS8	2
BP	GO:0030502	negative regulation of bone mineralization	2/316	21/18614	0.048799	0.278262	0.241192	ECM1/GREM1	2
BP	GO:0032305	positive regulation of icosanoid secretion	2/316	21/18614	0.048799	0.278262	0.241192	MAP2K6/PLA2R1	2
BP	GO:0060445	branching involved in salivary gland morphogenesis	2/316	21/18614	0.048799	0.278262	0.241192	FGF7/SEMA3C	2
BP	GO:0090189	regulation of branching involved in ureteric bud morphogenesis	2/316	21/18614	0.048799	0.278262	0.241192	GREM1/SIX2	2
BP	GO:0097049	motor neuron apoptotic process	2/316	21/18614	0.048799	0.278262	0.241192	CNTFR/NEFL	2
BP	GO:1903429	regulation of cell maturation	2/316	21/18614	0.048799	0.278262	0.241192	NPPC/TRIM58	2
BP	GO:0031016	pancreas development	4/316	81/18614	0.0490449	0.279051	0.241876	DNAAF1/FOXA2/IGF2/PROX1	4
BP	GO:0043524	negative regulation of neuron apoptotic process	6/316	155/18614	0.049103	0.279051	0.241876	CNTFR/GRIK2/HYOU1/NEFL/NPPC/PPARGC1A	6
BP	GO:0019751	polyol metabolic process	5/316	117/18614	0.0493276	0.279385	0.242166	CYP27B1/DGAT2/IP6K3/LRP2/MIOX	5
BP	GO:0043406	positive regulation of MAP kinase activity	5/316	117/18614	0.0493276	0.279385	0.242166	EGF/GHR/KIT/MAP2K6/ROR2	5
CC	GO:0062023	collagen-containing extracellular matrix	41/342	415/19518	2.29343e-19	6.99495e-17	6.51816e-17	ACHE/ADAMTS2/ADAMTS5/ASPN/CCN1/CDON/CILP/COL12A1/COL17A1/COL1A2/COL23A1/COL3A1/COL5A1/COL5A2/COL6A1/COL6A3/COL9A3/ECM1/FBLN1/FCN1/FMOD/GDF10/GPC3/GREM1/IGFBPL1/LAMA3/LRRC15/MATN2/MATN3/MFAP5/NCAM1/OGN/POSTN/SFRP1/SMOC1/SMOC2/SOD3/SPON1/THBS2/TNN/VCAN	41
CC	GO:0005581	collagen trimer	12/342	85/19518	2.88985e-08	4.40702e-06	4.10663e-06	COL12A1/COL17A1/COL1A2/COL23A1/COL3A1/COL5A1/COL5A2/COL6A1/COL6A3/COL9A3/COLEC10/FCN1	12
CC	GO:0005788	endoplasmic reticulum lumen	20/342	312/19518	6.99092e-07	7.10744e-05	6.62298e-05	ADAMTS5/CCN1/CHRDL1/COL12A1/COL17A1/COL1A2/COL23A1/COL3A1/COL5A1/COL5A2/COL6A1/COL6A3/COL9A3/GPC3/HYOU1/MATN3/PENK/SPON1/VCAN/WNT4	20
CC	GO:0005604	basement membrane	9/342	84/19518	1.62574e-05	0.00123962	0.00115513	ACHE/COL17A1/COL23A1/COL5A1/FBLN1/LAMA3/SMOC1/SMOC2/THBS2	9
CC	GO:0005583	fibrillar collagen trimer	4/342	12/19518	4.1027e-05	0.00208554	0.00194339	COL1A2/COL3A1/COL5A1/COL5A2	4
CC	GO:0098643	banded collagen fibril	4/342	12/19518	4.1027e-05	0.00208554	0.00194339	COL1A2/COL3A1/COL5A1/COL5A2	4
CC	GO:0098644	complex of collagen trimers	4/342	21/19518	0.000437879	0.019079	0.0177786	COL1A2/COL3A1/COL5A1/COL5A2	4
CC	GO:0008328	ionotropic glutamate receptor complex	5/342	41/19518	0.000716204	0.0273053	0.0254441	GRIK2/GRIK3/GRIK4/GRIN2C/OLFM2	5
CC	GO:0034705	potassium channel complex	7/342	89/19518	0.000960888	0.0325634	0.0303438	ABCC8/DPP6/GRIK2/GRIK3/GRIK4/KCNAB1/KCNK2	7
CC	GO:0098878	neurotransmitter receptor complex	5/342	46/19518	0.00121979	0.0372035	0.0346677	GRIK2/GRIK3/GRIK4/GRIN2C/OLFM2	5
CC	GO:0099634	postsynaptic specialization membrane	8/342	129/19518	0.00199082	0.0539788	0.0502995	ADAM22/DLG2/GRIK2/GRIK3/GRIK4/GRIN2C/LRRTM1/SYNDIG1	8
CC	GO:0098839	postsynaptic density membrane	7/342	102/19518	0.00212376	0.0539788	0.0502995	ADAM22/DLG2/GRIK2/GRIK3/GRIK4/GRIN2C/SYNDIG1	7
CC	GO:0034702	ion channel complex	13/342	299/19518	0.00249333	0.0575488	0.0536261	ABCC8/CACNA2D3/CLCNKA/DPP6/GABRB3/GRIK2/GRIK3/GRIK4/GRIN2C/KCNAB1/KCNK2/OLFM2/TRPV6	13
CC	GO:0005796	Golgi lumen	7/342	106/19518	0.00264158	0.0575488	0.0536261	FMOD/GPC3/OGN/OMD/SOD3/VCAN/WNT4	7
CC	GO:0016324	apical plasma membrane	15/342	381/19518	0.00311659	0.0633707	0.0590512	ANK2/CNTFR/ENPP3/F2RL2/GJB6/KCNK2/LRP2/PROM1/SLC14A2/SLC16A2/SLC26A4/SLC47A2/SLC5A8/SORBS2/UPK3A	15
CC	GO:0045211	postsynaptic membrane	12/342	277/19518	0.00370927	0.0707079	0.0658883	ADAM22/ANK2/DLG2/GABRB3/GRIK2/GRIK3/GRIK4/GRIN2C/KCTD8/LRRTM1/SYNDIG1/SYNE1	12
CC	GO:0034706	sodium channel complex	3/342	19/19518	0.0041957	0.0752758	0.0701448	GRIK2/GRIK3/GRIK4	3
CC	GO:0031045	dense core granule	4/342	41/19518	0.00562872	0.0953756	0.0888746	KIF1A/NPY/PENK/SPX	4
CC	GO:0034703	cation channel complex	9/342	192/19518	0.00691124	0.110944	0.103381	ABCC8/CACNA2D3/DPP6/GRIK2/GRIK3/GRIK4/KCNAB1/KCNK2/TRPV6	9
CC	GO:0043025	neuronal cell body	17/342	500/19518	0.00737978	0.112114	0.104472	DLG2/FLRT1/GHR/GPM6A/GRIK2/GRIK3/KCNK2/MME/NPY/NQO1/PENK/RGS8/ROR2/RTN4RL2/SORBS2/TMPRSS3/TNN	17
CC	GO:0044306	neuron projection terminus	7/342	129/19518	0.0077193	0.112114	0.104472	FLRT1/GRIK3/KCNK2/MME/NPY/PENK/TNN	7
CC	GO:0097060	synaptic membrane	14/342	390/19518	0.00924594	0.128182	0.119445	ADAM22/ANK2/DGKI/DLG2/GABRB3/GPM6A/GRIK2/GRIK3/GRIK4/GRIN2C/KCTD8/LRRTM1/SYNDIG1/SYNE1	14
CC	GO:0042383	sarcolemma	7/342	136/19518	0.0101715	0.134883	0.125689	ABCC8/ANK2/AQP4/COL6A1/COL6A3/POPDC3/SGCD	7
CC	GO:0044224	juxtaparanode region of axon	2/342	10/19518	0.0125534	0.148179	0.138079	DLG2/KCNAB1	2
CC	GO:0045177	apical part of cell	15/342	446/19518	0.0125585	0.148179	0.138079	ANK2/CNTFR/ENPP3/F2RL2/GJB6/KCNK2/LRP2/PROM1/SLC14A2/SLC16A2/SLC26A4/SLC47A2/SLC5A8/SORBS2/UPK3A	15
CC	GO:0098992	neuronal dense core vesicle	3/342	28/19518	0.0126316	0.148179	0.138079	KIF1A/NPY/PENK	3
CC	GO:1990351	transporter complex	14/342	418/19518	0.0160964	0.181829	0.169435	ABCC8/ATP10B/CACNA2D3/CLCNKA/DPP6/GABRB3/GRIK2/GRIK3/GRIK4/GRIN2C/KCNAB1/KCNK2/OLFM2/TRPV6	14
CC	GO:0120111	neuron projection cytoplasm	5/342	89/19518	0.0201273	0.219243	0.204299	DLG2/GRIK3/HAP1/KIF1A/NEFL	5
CC	GO:1902495	transmembrane transporter complex	13/342	392/19518	0.0214306	0.22539	0.210027	ABCC8/CACNA2D3/CLCNKA/DPP6/GABRB3/GRIK2/GRIK3/GRIK4/GRIN2C/KCNAB1/KCNK2/OLFM2/TRPV6	13
CC	GO:1904115	axon cytoplasm	4/342	63/19518	0.0245677	0.249772	0.232747	DLG2/HAP1/KIF1A/NEFL	4
CC	GO:0043202	lysosomal lumen	5/342	98/19518	0.0290479	0.285794	0.266314	FMOD/GPC3/OGN/OMD/VCAN	5
CC	GO:1905370	serine-type endopeptidase complex	2/342	17/19518	0.035006	0.333651	0.310908	COLEC10/FCN1	2
CC	GO:1905286	serine-type peptidase complex	2/342	18/19518	0.0389343	0.359847	0.335319	COLEC10/FCN1	2
CC	GO:0097449	astrocyte projection	2/342	19/19518	0.0430212	0.385926	0.35962	AQP4/KCNK2	2
CC	GO:0043195	terminal bouton	3/342	47/19518	0.0491021	0.425714	0.396696	GRIK3/NPY/TNN	3
MF	GO:0005201	extracellular matrix structural constituent	25/325	167/18369	2.32907e-16	1.19947e-13	9.73307e-14	ASPN/CCN1/CILP/COL12A1/COL17A1/COL1A2/COL23A1/COL3A1/COL5A1/COL5A2/COL6A1/COL6A3/COL9A3/ECM1/FBLN1/FMOD/LAMA3/MATN2/MATN3/MFAP5/OGN/POSTN/SPON1/THBS2/VCAN	25
MF	GO:0030020	extracellular matrix structural constituent conferring tensile strength	10/325	41/18369	1.80542e-09	4.64897e-07	3.77239e-07	COL12A1/COL17A1/COL1A2/COL23A1/COL3A1/COL5A1/COL5A2/COL6A1/COL6A3/COL9A3	10
MF	GO:0048018	receptor ligand activity	28/325	497/18369	7.44939e-08	1.27881e-05	1.03769e-05	ADM2/BMP8A/COLEC10/CXCL1/EGF/F2RL2/FGF12/FGF7/GDF10/GDF6/GREM1/IGF2/NPPC/NPY/OGN/PENK/PGF/PPBP/PPY/SEMA3C/SEMA3D/SEMA6D/SPX/TAFA2/TFF1/TNFRSF11B/WNT11/WNT4	28
MF	GO:0004033	aldo-keto reductase (NADP) activity	7/325	30/18369	7.30098e-07	9.40001e-05	7.6276e-05	AKR1B10/AKR1C1/AKR1C2/AKR1C3/AKR1E2/KCNAB1/MIOX	7
MF	GO:0004032	alditol:NADP+ 1-oxidoreductase activity	5/325	12/18369	1.20256e-06	0.000123864	0.000100509	AKR1B10/AKR1C1/AKR1C2/AKR1C3/AKR1E2	5
MF	GO:0008201	heparin binding	13/325	168/18369	9.50659e-06	0.000815982	0.000662126	ADAMTS5/COL23A1/COL5A1/FGF7/LIPI/PCOLCE2/PGF/POSTN/SFRP1/SMOC1/SMOC2/SOD3/THBS2	13
MF	GO:0022803	passive transmembrane transporter activity	23/325	479/18369	1.58381e-05	0.00112226	0.00091065	ABCC8/AQP4/AQP7/CACNA2D3/CLCNKA/GABRB3/GJB6/GPM6A/GRIK2/GRIK3/GRIK4/GRIN2C/ITPR1/KCNAB1/KCNJ13/KCNK16/KCNK17/KCNK2/OCA2/SLC24A3/SLC26A7/SLC5A8/TRPV6	23
MF	GO:0005539	glycosaminoglycan binding	15/325	232/18369	1.74331e-05	0.00112226	0.00091065	ADAMTS5/COL23A1/COL5A1/FGF7/LIPI/PCOLCE2/PGF/POSTN/SFRP1/SMOC1/SMOC2/SOD3/SUSD5/THBS2/VCAN	15
MF	GO:0019838	growth factor binding	11/325	132/18369	2.31825e-05	0.00132655	0.00107643	CCN1/CHRDL1/COL1A2/COL3A1/COL5A1/COL6A1/GHR/HAP1/IGFBPL1/KIT/LRP2	11
MF	GO:0008083	growth factor activity	12/325	160/18369	2.85704e-05	0.00134734	0.00109329	BMP8A/CXCL1/EGF/FGF12/FGF7/GDF10/GDF6/IGF2/OGN/PGF/PPBP/TFF1	12
MF	GO:0048407	platelet-derived growth factor binding	4/325	11/18369	2.87781e-05	0.00134734	0.00109329	COL1A2/COL3A1/COL5A1/COL6A1	4
MF	GO:0008106	alcohol dehydrogenase (NADP+) activity	5/325	23/18369	4.35309e-05	0.00181716	0.00147452	AKR1B10/AKR1C1/AKR1C2/AKR1C3/AKR1E2	5
MF	GO:0015267	channel activity	22/325	478/18369	4.587e-05	0.00181716	0.00147452	ABCC8/AQP4/AQP7/CACNA2D3/CLCNKA/GABRB3/GJB6/GPM6A/GRIK2/GRIK3/GRIK4/GRIN2C/ITPR1/KCNAB1/KCNJ13/KCNK16/KCNK17/KCNK2/OCA2/SLC24A3/SLC26A7/TRPV6	22
MF	GO:0050840	extracellular matrix binding	7/325	55/18369	4.9822e-05	0.00183274	0.00148717	ACHE/ADAMTS5/CCN1/ECM1/LRRC15/SMOC1/SMOC2	7
MF	GO:0044594	17-beta-hydroxysteroid dehydrogenase (NAD+) activity	4/325	14/18369	8.36983e-05	0.00287364	0.00233181	AKR1C1/AKR1C2/AKR1C3/HSD17B6	4
MF	GO:1901681	sulfur compound binding	15/325	269/18369	9.52245e-05	0.00306504	0.00248711	ADAMTS5/COL23A1/COL5A1/FGF7/LIPI/MIOX/OGDHL/PCOLCE2/PGF/POSTN/SFRP1/SMOC1/SMOC2/SOD3/THBS2	15
MF	GO:0004303	estradiol 17-beta-dehydrogenase activity	4/325	18/18369	0.000241935	0.00732921	0.00594726	AKR1C1/AKR1C2/AKR1C3/HSD17B6	4
MF	GO:0005216	monoatomic ion channel activity	19/325	432/18369	0.000268773	0.00743073	0.00602964	ABCC8/CACNA2D3/CLCNKA/GABRB3/GPM6A/GRIK2/GRIK3/GRIK4/GRIN2C/ITPR1/KCNAB1/KCNJ13/KCNK16/KCNK17/KCNK2/OCA2/SLC24A3/SLC26A7/TRPV6	19
MF	GO:0046873	metal ion transmembrane transporter activity	19/325	435/18369	0.000293064	0.00743073	0.00602964	ABCC8/ATP2C2/CACNA2D3/GPM6A/GRIK2/GRIK3/GRIK4/GRIN2C/ITPR1/KCNAB1/KCNJ13/KCNK16/KCNK17/KCNK2/SLC24A3/SLC4A4/SLC5A5/SLC5A8/TRPV6	19
MF	GO:0004970	ionotropic glutamate receptor activity	4/325	19/18369	0.0003022	0.00743073	0.00602964	GRIK2/GRIK3/GRIK4/GRIN2C	4
MF	GO:0005267	potassium channel activity	9/325	121/18369	0.000303001	0.00743073	0.00602964	ABCC8/GRIK2/GRIK3/GRIK4/KCNAB1/KCNJ13/KCNK16/KCNK17/KCNK2	9
MF	GO:0036122	BMP binding	4/325	20/18369	0.000372512	0.00872016	0.00707594	CHRDL1/GREM1/SCUBE3/SOSTDC1	4
MF	GO:0015079	potassium ion transmembrane transporter activity	10/325	157/18369	0.000494513	0.0110728	0.00898498	ABCC8/GRIK2/GRIK3/GRIK4/KCNAB1/KCNJ13/KCNK16/KCNK17/KCNK2/SLC24A3	10
MF	GO:0030021	extracellular matrix structural constituent conferring compression resistance	4/325	22/18369	0.000546944	0.0117365	0.00952355	ASPN/FMOD/OGN/VCAN	4
MF	GO:0032052	bile acid binding	3/325	10/18369	0.000600468	0.0123696	0.0100373	AKR1C1/AKR1C2/AKR1C3	3
MF	GO:0005261	monoatomic cation channel activity	15/325	324/18369	0.000696193	0.01379	0.0111898	ABCC8/CACNA2D3/GPM6A/GRIK2/GRIK3/GRIK4/GRIN2C/ITPR1/KCNAB1/KCNJ13/KCNK16/KCNK17/KCNK2/SLC24A3/TRPV6	15
MF	GO:0030283	testosterone dehydrogenase [NAD(P)] activity	3/325	11/18369	0.000814852	0.0155425	0.0126119	AKR1C1/AKR1C3/HSD17B6	3
MF	GO:0008066	glutamate receptor activity	4/325	27/18369	0.00122398	0.0219935	0.0178466	GRIK2/GRIK3/GRIK4/GRIN2C	4
MF	GO:0099106	ion channel regulator activity	9/325	147/18369	0.00123847	0.0219935	0.0178466	ABCC8/DPP6/F2RL2/FGF12/ITPR1/KCNAB1/NPY/NRXN2/TMPRSS3	9
MF	GO:0005178	integrin binding	9/325	151/18369	0.00149339	0.0251592	0.0204153	ADAM22/ADAMTS5/COL3A1/COL5A1/FBLN1/FERMT1/IGF2/TNN/TSPAN8	9
MF	GO:0016616	oxidoreductase activity, acting on the CH-OH group of donors, NAD or NADP as acceptor	8/325	123/18369	0.00156009	0.0251592	0.0204153	AKR1B10/AKR1C1/AKR1C2/AKR1C3/AKR1E2/HSD17B6/KCNAB1/MIOX	8
MF	GO:0016247	channel regulator activity	9/325	152/18369	0.00156329	0.0251592	0.0204153	ABCC8/DPP6/F2RL2/FGF12/ITPR1/KCNAB1/NPY/NRXN2/TMPRSS3	9
MF	GO:0005184	neuropeptide hormone activity	4/325	30/18369	0.0018333	0.0286105	0.0232159	NPY/PENK/PPY/SPX	4
MF	GO:0033764	steroid dehydrogenase activity, acting on the CH-OH group of donors, NAD or NADP as acceptor	4/325	31/18369	0.0020759	0.0313718	0.0254565	AKR1C1/AKR1C2/AKR1C3/HSD17B6	4
MF	GO:0099103	channel activator activity	3/325	15/18369	0.00213206	0.0313718	0.0254565	ABCC8/F2RL2/ITPR1	3
MF	GO:0019955	cytokine binding	8/325	130/18369	0.00221306	0.0316591	0.0256896	CHRDL1/CNTFR/GHR/GREM1/IL22RA1/KIT/SCUBE3/SOSTDC1	8
MF	GO:0017147	Wnt-protein binding	4/325	32/18369	0.00233979	0.0325674	0.0264267	ROR2/SFRP1/SFRP4/WIF1	4
MF	GO:0016614	oxidoreductase activity, acting on CH-OH group of donors	8/325	133/18369	0.00255129	0.0328514	0.0266571	AKR1B10/AKR1C1/AKR1C2/AKR1C3/AKR1E2/HSD17B6/KCNAB1/MIOX	8
MF	GO:0022841	potassium ion leak channel activity	3/325	16/18369	0.00258993	0.0328514	0.0266571	KCNK16/KCNK17/KCNK2	3
MF	GO:0030297	transmembrane receptor protein tyrosine kinase activator activity	3/325	16/18369	0.00258993	0.0328514	0.0266571	EGF/GREM1/IGF2	3
MF	GO:0005246	calcium channel regulator activity	5/325	54/18369	0.00261535	0.0328514	0.0266571	ABCC8/F2RL2/ITPR1/NPY/NRXN2	5
MF	GO:0033293	monocarboxylic acid binding	6/325	80/18369	0.0029367	0.0347516	0.028199	AKR1C1/AKR1C2/AKR1C3/CRABP1/FABP4/ID3	6
MF	GO:0022824	transmitter-gated monoatomic ion channel activity	5/325	56/18369	0.00306969	0.0347516	0.028199	GABRB3/GRIK2/GRIK3/GRIK4/GRIN2C	5
MF	GO:0022835	transmitter-gated channel activity	5/325	56/18369	0.00306969	0.0347516	0.028199	GABRB3/GRIK2/GRIK3/GRIK4/GRIN2C	5
MF	GO:0099094	ligand-gated monoatomic cation channel activity	7/325	108/18369	0.0030892	0.0347516	0.028199	ABCC8/GRIK2/GRIK3/GRIK4/GRIN2C/ITPR1/KCNJ13	7
MF	GO:0099507	ligand-gated monoatomic ion channel activity involved in regulation of presynaptic membrane potential	3/325	17/18369	0.00310403	0.0347516	0.028199	GRIK2/GRIK3/GRIK4	3
MF	GO:0016229	steroid dehydrogenase activity	4/325	35/18369	0.00326827	0.0350658	0.028454	AKR1C1/AKR1C2/AKR1C3/HSD17B6	4
MF	GO:1904315	transmitter-gated monoatomic ion channel activity involved in regulation of postsynaptic membrane potential	4/325	35/18369	0.00326827	0.0350658	0.028454	GRIK2/GRIK3/GRIK4/GRIN2C	4
MF	GO:0015276	ligand-gated monoatomic ion channel activity	8/325	140/18369	0.00349798	0.0360292	0.0292357	ABCC8/GABRB3/GRIK2/GRIK3/GRIK4/GRIN2C/ITPR1/KCNJ13	8
MF	GO:0022834	ligand-gated channel activity	8/325	140/18369	0.00349798	0.0360292	0.0292357	ABCC8/GABRB3/GRIK2/GRIK3/GRIK4/GRIN2C/ITPR1/KCNJ13	8
MF	GO:0008194	UDP-glycosyltransferase activity	8/325	143/18369	0.00397853	0.0397149	0.0322265	B3GALT2/B4GALNT2/GALNT17/GALNT9/GCNT3/GLT8D2/UGT3A2/UGT8	8
MF	GO:0099529	neurotransmitter receptor activity involved in regulation of postsynaptic membrane potential	4/325	37/18369	0.00401005	0.0397149	0.0322265	GRIK2/GRIK3/GRIK4/GRIN2C	4
MF	GO:0022840	leak channel activity	3/325	19/18369	0.00430912	0.0410962	0.0333473	KCNK16/KCNK17/KCNK2	3
MF	GO:0022842	narrow pore channel activity	3/325	19/18369	0.00430912	0.0410962	0.0333473	KCNK16/KCNK17/KCNK2	3
MF	GO:0016709	oxidoreductase activity, acting on paired donors, with incorporation or reduction of molecular oxygen, NAD(P)H as one donor, and incorporation of one atom of oxygen	4/325	40/18369	0.00532384	0.0498505	0.040451	AKR1C1/AKR1C2/AKR1C3/CYP27B1	4
MF	GO:0001664	G protein-coupled receptor binding	12/325	289/18369	0.00556328	0.0511623	0.0415154	AGTR1/AVPR1A/CXCL1/FCN1/GNA14/NPY/PENK/PPBP/PPY/SFRP1/WNT11/WNT4	12
MF	GO:0004222	metalloendopeptidase activity	7/325	122/18369	0.00602586	0.0535055	0.0434168	ADAM12/ADAM22/ADAM33/ADAMTS2/ADAMTS5/HTRA3/MME	7
MF	GO:0005179	hormone activity	7/325	122/18369	0.00602586	0.0535055	0.0434168	ADM2/IGF2/NPPC/NPY/PENK/PPY/SPX	7
MF	GO:0005230	extracellular ligand-gated monoatomic ion channel activity	5/325	67/18369	0.00663241	0.0578931	0.0469771	GABRB3/GRIK2/GRIK3/GRIK4/GRIN2C	5
MF	GO:0030215	semaphorin receptor binding	3/325	23/18369	0.0074755	0.0631128	0.0512127	SEMA3C/SEMA3D/SEMA6D	3
MF	GO:0043274	phospholipase binding	3/325	23/18369	0.0074755	0.0631128	0.0512127	NEFL/PLA2R1/SELE	3
MF	GO:0015106	bicarbonate transmembrane transporter activity	3/325	24/18369	0.00843305	0.0700487	0.0568408	SLC26A4/SLC26A7/SLC4A4	3
MF	GO:0022836	gated channel activity	12/325	308/18369	0.00903009	0.072664	0.0589629	ABCC8/CACNA2D3/CLCNKA/GABRB3/GRIK2/GRIK3/GRIK4/GRIN2C/ITPR1/KCNAB1/KCNJ13/KCNK2	12
MF	GO:0022839	monoatomic ion gated channel activity	12/325	308/18369	0.00903009	0.072664	0.0589629	ABCC8/CACNA2D3/CLCNKA/GABRB3/GRIK2/GRIK3/GRIK4/GRIN2C/ITPR1/KCNAB1/KCNJ13/KCNK2	12
MF	GO:0031406	carboxylic acid binding	9/325	200/18369	0.00944019	0.0747953	0.0606924	AKR1C1/AKR1C2/AKR1C3/CRABP1/FABP4/FCN1/GLDC/ID3/SELE	9
MF	GO:0016903	oxidoreductase activity, acting on the aldehyde or oxo group of donors	4/325	48/18369	0.0101539	0.0789531	0.0640661	AKR1B10/AKR1C3/AOX1/OGDHL	4
MF	GO:0030295	protein kinase activator activity	7/325	135/18369	0.0102716	0.0789531	0.0640661	EGF/F2RL2/GREM1/IGF2/MAP2K6/MOB3B/WNT11	7
MF	GO:0046332	SMAD binding	5/325	77/18369	0.0117707	0.0887529	0.0720182	COL1A2/COL3A1/COL5A2/FOS/RANBP3L	5
MF	GO:0015245	fatty acid transmembrane transporter activity	2/325	10/18369	0.0127858	0.0887529	0.0720182	SLC27A4/SLC5A8	2
MF	GO:0019531	oxalate transmembrane transporter activity	2/325	10/18369	0.0127858	0.0887529	0.0720182	SLC26A4/SLC26A7	2
MF	GO:0015103	inorganic anion transmembrane transporter activity	7/325	141/18369	0.0128324	0.0887529	0.0720182	CLCNKA/GABRB3/OCA2/SLC26A4/SLC26A7/SLC4A4/SLC5A5	7
MF	GO:0019209	kinase activator activity	7/325	141/18369	0.0128324	0.0887529	0.0720182	EGF/F2RL2/GREM1/IGF2/MAP2K6/MOB3B/WNT11	7
MF	GO:0016628	oxidoreductase activity, acting on the CH-CH group of donors, NAD or NADP as acceptor	3/325	28/18369	0.0129592	0.0887529	0.0720182	AKR1C1/AKR1C2/AKR1C3	3
MF	GO:0043236	laminin binding	3/325	28/18369	0.0129592	0.0887529	0.0720182	ACHE/ECM1/LRRC15	3
MF	GO:0045499	chemorepellent activity	3/325	28/18369	0.0129592	0.0887529	0.0720182	SEMA3C/SEMA3D/SEMA6D	3
MF	GO:0015085	calcium ion transmembrane transporter activity	7/325	142/18369	0.0133001	0.0887529	0.0720182	ATP2C2/CACNA2D3/GPM6A/GRIN2C/ITPR1/SLC24A3/TRPV6	7
MF	GO:0098960	postsynaptic neurotransmitter receptor activity	4/325	52/18369	0.0133741	0.0887529	0.0720182	GRIK2/GRIK3/GRIK4/GRIN2C	4
MF	GO:0043177	organic acid binding	9/325	212/18369	0.0134422	0.0887529	0.0720182	AKR1C1/AKR1C2/AKR1C3/CRABP1/FABP4/FCN1/GLDC/ID3/SELE	9
MF	GO:0038024	cargo receptor activity	5/325	83/18369	0.0158884	0.103576	0.0840466	LRP1B/LRP2/SCARA5/SSC4D/TMPRSS3	5
MF	GO:0016655	oxidoreductase activity, acting on NAD(P)H, quinone or similar compound as acceptor	4/325	57/18369	0.0182255	0.117327	0.0952043	AKR1C1/AKR1C2/AKR1C3/NQO1	4
MF	GO:0016651	oxidoreductase activity, acting on NAD(P)H	5/325	87/18369	0.0191093	0.121497	0.0985887	AKR1C1/AKR1C2/AKR1C3/MIOX/NQO1	5
MF	GO:0016757	glycosyltransferase activity	10/325	266/18369	0.0204641	0.127444	0.103414	B3GALT2/B4GALNT2/GALNT17/GALNT9/GCNT3/GLT8D2/PYGM/ST6GAL1/UGT3A2/UGT8	10
MF	GO:0015081	sodium ion transmembrane transporter activity	7/325	155/18369	0.0205394	0.127444	0.103414	GRIK2/GRIK3/GRIK4/SLC24A3/SLC4A4/SLC5A5/SLC5A8	7
MF	GO:0052650	NADP-retinol dehydrogenase activity	2/325	13/18369	0.0214017	0.131186	0.10645	AKR1B10/AKR1C3	2
MF	GO:0008376	acetylgalactosaminyltransferase activity	3/325	34/18369	0.0219068	0.131186	0.10645	B4GALNT2/GALNT17/GALNT9	3
MF	GO:0030296	protein tyrosine kinase activator activity	3/325	34/18369	0.0219068	0.131186	0.10645	EGF/GREM1/IGF2	3
MF	GO:0008509	monoatomic anion transmembrane transporter activity	6/325	123/18369	0.0222173	0.131516	0.106718	CLCNKA/GABRB3/OCA2/SLC26A4/SLC26A7/SLC5A5	6
MF	GO:0016758	hexosyltransferase activity	8/325	195/18369	0.0230412	0.134844	0.109418	B3GALT2/B4GALNT2/GALNT17/GALNT9/GCNT3/PYGM/UGT3A2/UGT8	8
MF	GO:0008237	metallopeptidase activity	8/325	197/18369	0.024305	0.135218	0.109722	ADAM12/ADAM22/ADAM33/ADAMTS2/ADAMTS5/CPXM1/HTRA3/MME	8
MF	GO:0005125	cytokine activity	9/325	235/18369	0.0244354	0.135218	0.109722	BMP8A/CXCL1/GDF10/GDF6/GREM1/PPBP/TNFRSF11B/WNT11/WNT4	9
MF	GO:0005262	calcium channel activity	6/325	126/18369	0.0246606	0.135218	0.109722	CACNA2D3/GPM6A/GRIN2C/ITPR1/SLC24A3/TRPV6	6
MF	GO:0005172	vascular endothelial growth factor receptor binding	2/325	14/18369	0.0246806	0.135218	0.109722	GREM1/PGF	2
MF	GO:0015250	water channel activity	2/325	14/18369	0.0246806	0.135218	0.109722	AQP4/AQP7	2
MF	GO:0019855	calcium channel inhibitor activity	2/325	14/18369	0.0246806	0.135218	0.109722	ABCC8/ITPR1	2
MF	GO:0044325	transmembrane transporter binding	6/325	129/18369	0.0272772	0.146822	0.119138	ABCC8/ANK2/FGF12/FHL1/HAP1/KCNAB1	6
MF	GO:0005109	frizzled binding	3/325	37/18369	0.0273688	0.146822	0.119138	SFRP1/WNT11/WNT4	3
MF	GO:0005041	low-density lipoprotein particle receptor activity	2/325	15/18369	0.0281496	0.149454	0.121274	LRP1B/LRP2	2
MF	GO:0005518	collagen binding	4/325	66/18369	0.0294237	0.154624	0.125469	ACHE/COL6A1/LRRC15/PCOLCE2	4
MF	GO:0030594	neurotransmitter receptor activity	5/325	98/18369	0.0300859	0.156507	0.126997	GABRB3/GRIK2/GRIK3/GRIK4/GRIN2C	5
MF	GO:0042056	chemoattractant activity	3/325	39/18369	0.0313756	0.159985	0.129819	COLEC10/FGF7/PGF	3
MF	GO:0071949	FAD binding	3/325	39/18369	0.0313756	0.159985	0.129819	AOX1/ERO1B/XDH	3
MF	GO:0015116	sulfate transmembrane transporter activity	2/325	16/18369	0.031801	0.160564	0.130289	SLC26A4/SLC26A7	2
MF	GO:0005324	long-chain fatty acid transporter activity	2/325	17/18369	0.0356273	0.173314	0.140635	FABP4/SLC27A4	2
MF	GO:0005372	water transmembrane transporter activity	2/325	17/18369	0.0356273	0.173314	0.140635	AQP4/AQP7	2
MF	GO:0005272	sodium channel activity	3/325	41/18369	0.0356723	0.173314	0.140635	GRIK2/GRIK3/GRIK4	3
MF	GO:0042169	SH2 domain binding	3/325	41/18369	0.0356723	0.173314	0.140635	GHR/KHDRBS2/KIT	3
MF	GO:0004497	monooxygenase activity	5/325	103/18369	0.036159	0.174036	0.141221	AKR1C1/AKR1C2/AKR1C3/CYP27B1/MIOX	5
MF	GO:0015297	antiporter activity	5/325	104/18369	0.0374577	0.178618	0.144939	SLC24A3/SLC25A15/SLC26A4/SLC47A2/SLC4A4	5
MF	GO:0030228	lipoprotein particle receptor activity	2/325	18/18369	0.0396212	0.185499	0.150523	LRP1B/LRP2	2
MF	GO:0045236	CXCR chemokine receptor binding	2/325	18/18369	0.0396212	0.185499	0.150523	CXCL1/PPBP	2
MF	GO:0015108	chloride transmembrane transporter activity	5/325	107/18369	0.0415237	0.192655	0.156329	CLCNKA/GABRB3/OCA2/SLC26A4/SLC26A7	5
MF	GO:0005254	chloride channel activity	4/325	74/18369	0.0421607	0.193864	0.15731	CLCNKA/GABRB3/OCA2/SLC26A7	4
MF	GO:0004653	polypeptide N-acetylgalactosaminyltransferase activity	2/325	19/18369	0.0437755	0.196038	0.159074	GALNT17/GALNT9	2
MF	GO:0004745	NAD-retinol dehydrogenase activity	2/325	19/18369	0.0437755	0.196038	0.159074	AKR1C3/HSD17B6	2
MF	GO:0005520	insulin-like growth factor binding	2/325	19/18369	0.0437755	0.196038	0.159074	IGFBPL1/LRP2	2
MF	GO:0019887	protein kinase regulator activity	7/325	184/18369	0.0456489	0.202665	0.164452	EGF/F2RL2/GREM1/IGF2/MAP2K6/MOB3B/WNT11	7
MF	GO:0005200	structural constituent of cytoskeleton	5/325	111/18369	0.0473451	0.208399	0.169105	ANK2/KRT5/NEFL/SORBS2/TUBB2B	5
MF	GO:0005452	solute:inorganic anion antiporter activity	2/325	20/18369	0.0480835	0.209856	0.170287	SLC26A4/SLC4A4	2
