# Supplementary material for: Coagulation-related genes for thyroid cancer prognosis, immune infltration, staging, and drug sensitivity
Source: Front Immunol. 2024 Oct 21;15:1462755. doi: 10.3389/fimmu.2024.1462755 (PMC11532168; doi:10.3389/fimmu.2024.1462755)
Supplement: Supplementary file 3 [file Table3.xlsx]

## Sheet: KEGG.down
ID	Description	GeneRatio	BgRatio	pvalue	p.adjust	qvalue	geneID	Count
hsa04014	Ras signaling pathway	45364	236/8753	0.00453043	0.131839	0.101545	FGF20/NGFR/PLA2G2E	3
hsa04742	Taste transduction	45335	86/8753	0.00693729	0.131839	0.101545	ENTPD2/GRM4	2
hsa04972	Pancreatic secretion	45335	102/8753	0.00964673	0.131839	0.101545	PLA2G2E/PRSS2	2
hsa04080	Neuroactive ligand-receptor interaction	45364	367/8753	0.0152808	0.133232	0.102617	GRM4/NPW/PRSS2	3
hsa04270	Vascular smooth muscle contraction	45335	134/8753	0.0162478	0.133232	0.102617	PLA2G2E/RAMP1	2
hsa00450	Selenocompound metabolism	45304	17/8753	0.0249733	0.146272	0.112661	INMT	1
hsa00910	Nitrogen metabolism	45304	17/8753	0.0249733	0.146272	0.112661	CA7	1
hsa04015	Rap1 signaling pathway	45335	210/8753	0.0375526	0.172929	0.133193	FGF20/NGFR	2
hsa00592	alpha-Linolenic acid metabolism	45304	26/8753	0.0379601	0.172929	0.133193	PLA2G2E	1
hsa00591	Linoleic acid metabolism	45304	30/8753	0.0436806	0.173427	0.133576	PLA2G2E	1
hsa04215	Apoptosis - multiple species	45304	32/8753	0.0465291	0.173427	0.133576	NGFR	1
