# Supplementary material for: Coagulation-related genes for thyroid cancer prognosis, immune infltration, staging, and drug sensitivity
Source: Front Immunol. 2024 Oct 21;15:1462755. doi: 10.3389/fimmu.2024.1462755 (PMC11532168; doi:10.3389/fimmu.2024.1462755)
Supplement: Supplementary file 4 [file Table4.xlsx]

## Sheet: KEGG.up
ID	Description	GeneRatio	BgRatio	pvalue	p.adjust	qvalue	geneID	Count
hsa04974	Protein digestion and absorption	12/168	103/8753	5.68136e-07	0.000136353	0.000131568	COL12A1/COL17A1/COL1A2/COL23A1/COL3A1/COL5A1/COL5A2/COL6A1/COL6A3/COL9A3/KCNJ13/MME	12
hsa04820	Cytoskeleton in muscle cells	16/168	229/8753	7.69306e-06	0.000923167	0.000890775	ANK2/COL1A2/COL3A1/COL5A1/COL5A2/COL6A1/COL6A3/COL9A3/FHL1/LMOD1/NEB/PDLIM3/SGCD/SYNE1/THBS2/VCAN	16
hsa04512	ECM-receptor interaction	8/168	89/8753	0.00029384	0.0235072	0.0226824	COL1A2/COL6A1/COL6A3/COL9A3/LAMA3/LAMC3/THBS2/TNN	8
hsa04978	Mineral absorption	6/168	60/8753	0.000971122	0.0582673	0.0562229	MT1E/MT1F/MT1G/MT1H/MT1M/TRPV6	6
hsa00561	Glycerolipid metabolism	6/168	63/8753	0.00125711	0.0603412	0.058224	AGPAT4/AKR1B10/DGAT2/DGKI/GPAM/PLPP4	6
hsa04918	Thyroid hormone synthesis	6/168	75/8753	0.00308483	0.123393	0.119064	ITPR1/IYD/LRP2/SLC26A4/SLC5A5/TPO	6
hsa04510	Focal adhesion	10/168	202/8753	0.00546655	0.187425	0.180848	COL1A2/COL6A1/COL6A3/COL9A3/EGF/LAMA3/LAMC3/PGF/THBS2/TNN	10
hsa04151	PI3K-Akt signaling pathway	14/168	359/8753	0.00907592	0.257391	0.24836	COL1A2/COL6A1/COL6A3/COL9A3/EGF/FGF7/GHR/IGF2/KIT/LAMA3/LAMC3/PGF/THBS2/TNN	14
hsa04080	Neuroactive ligand-receptor interaction	14/168	367/8753	0.0108869	0.257391	0.24836	ADM2/AGTR1/AVPR1A/F2RL2/GABRB3/GHR/GRIK2/GRIK3/GRIK4/GRIN2C/NPY/PENK/PPY/SPX	14
hsa05165	Human papillomavirus infection	13/168	331/8753	0.011139	0.257391	0.24836	COL1A2/COL6A1/COL6A3/COL9A3/DLG2/EGF/LAMA3/LAMC3/TCF7L1/THBS2/TNN/WNT11/WNT4	13
hsa00564	Glycerophospholipid metabolism	6/168	99/8753	0.0117971	0.257391	0.24836	ACHE/AGPAT4/DGKI/ETNPPL/GPAM/PLPP4	6
hsa05146	Amoebiasis	6/168	102/8753	0.0135304	0.270607	0.261112	COL1A2/COL3A1/CXCL1/GNA14/LAMA3/LAMC3	6
hsa04340	Hedgehog signaling pathway	4/168	56/8753	0.0221899	0.39327	0.379471	CDON/GAS1/LRP2/SCUBE2	4
hsa05224	Breast cancer	7/168	147/8753	0.0229407	0.39327	0.379471	EGF/FGF7/FOS/KIT/TCF7L1/WNT11/WNT4	7
hsa00140	Steroid hormone biosynthesis	4/168	62/8753	0.0308742	0.396326	0.382419	AKR1C1/AKR1C2/AKR1C3/HSD17B6	4
hsa00350	Tyrosine metabolism	3/168	36/8753	0.031213	0.396326	0.382419	AOX1/HGD/TPO	3
hsa00500	Starch and sucrose metabolism	3/168	36/8753	0.031213	0.396326	0.382419	ENPP3/HKDC1/PYGM	3
hsa00512	Mucin type O-glycan biosynthesis	3/168	36/8753	0.031213	0.396326	0.382419	GALNT17/GALNT9/GCNT3	3
hsa04390	Hippo signaling pathway	7/168	157/8753	0.0313758	0.396326	0.382419	BMP8A/DLG2/GDF6/RASSF6/TCF7L1/WNT11/WNT4	7
hsa00760	Nicotinate and nicotinamide metabolism	3/168	37/8753	0.0335013	0.402016	0.38791	AOX1/ENPP3/NMNAT2	3
